# Supplementary material for: HIV-1 Vaccine Sequences Impact V1V2 Antibody Responses: A Comparison of Two Poxvirus Prime gp120 Boost Vaccine Regimens
Source: Sci Rep. 2020 Feb 7;10:2093. doi: 10.1038/s41598-020-57491-z (PMC7005751; doi:10.1038/s41598-020-57491-z)
Supplement: Supplementary file 1 — Supplementary Table 1. [file 41598_2020_57491_MOESM1_ESM.xlsx]

## Sheet: Statistical Analysis
epitope	Region	Strain	Measure	Mean.HVTN100	Lower.HVTN100	Upper.HVTN100	Mean.HVTN097	Lower.HVTN097	Upper.HVTN097	Mean.Diff	Lower.Diff	Upper.Diff	Raw.p
C1-V1	p40-40	A.con	PosRate	0.0819	0.0369	0.127	0.0975	0.0353	0.1597	-0.0156	-0.0924	0.0612	0.690828
C1-V1	p40-40	A.con	Signal	0.9816	0.7345	1.2288	1.3648	1.0967	1.6329	-0.3832	-0.7478	-0.0185	0.0394579
C1-V1	p40-40	AE.A244	PosRate	0.1031	0.0594	0.1468	0.5315	0.4033	0.6597	-0.4284	-0.5638	-0.2929	5.68139e-10
C1-V1	p40-40	AE.A244	Signal	0.3116	0.179	0.4442	3.0198	2.6195	3.42	-2.7081	-3.1298	-2.2865	0
C1-V1	p40-40	AE.con	PosRate	0.1402	0.0866	0.1938	0.1187	0.0507	0.1867	0.0215	-0.0651	0.1082	0.626126
C1-V1	p40-40	AE.con	Signal	1.6093	1.3423	1.8764	2.1511	1.7847	2.5174	-0.5417	-0.9951	-0.0883	0.0191861
C1-V1	p40-40	AE.TH023	PosRate	0.1521	0.0995	0.2047	0.1187	0.0507	0.1867	0.0334	-0.0526	0.1194	0.446483
C1-V1	p40-40	AE.TH023	Signal	1.6093	1.3423	1.8764	2.1511	1.7847	2.5174	-0.5417	-0.9951	-0.0883	0.0191861
C1-V1	p40-40	AG.con	PosRate	0.1244	0.0728	0.176	0.0981	0.0358	0.1603	0.0263	-0.0545	0.1072	0.523122
C1-V1	p40-40	AG.con	Signal	1.2452	0.9496	1.5409	1.6412	1.3008	1.9815	-0.3959	-0.8467	0.0549	0.0851753
C1-V1	p40-40	B.con	PosRate	0.0748	0.0295	0.1201	0.0145	0	0.0427	0.0603	0.0069	0.1137	0.0268361
C1-V1	p40-40	B.con	Signal	0.7944	0.5462	1.0426	0.995	0.7062	1.2838	-0.2006	-0.5814	0.1801	0.30175
C1-V1	p40-40	B.MN	PosRate	0.1254	0.0773	0.1736	0.0354	0	0.075	0.0901	0.0278	0.1524	0.00461479
C1-V1	p40-40	B.MN	Signal	0.7944	0.5462	1.0426	0.995	0.7062	1.2838	-0.2006	-0.5814	0.1801	0.30175
C1-V1	p40-40	C.1086	PosRate	0.1679	0.1076	0.2282	0.0971	0.035	0.1593	0.0708	-0.0158	0.1574	0.109108
C1-V1	p40-40	C.1086	Signal	1.6093	1.3423	1.8764	2.1511	1.7847	2.5174	-0.5417	-0.9951	-0.0883	0.0191861
C1-V1	p40-40	C.con	PosRate	0.1618	0.1058	0.2177	0.0975	0.0353	0.1596	0.0643	-0.0194	0.1479	0.132047
C1-V1	p40-40	C.con	Signal	1.6093	1.3423	1.8764	2.1511	1.7847	2.5174	-0.5417	-0.9951	-0.0883	0.0191861
C1-V1	p40-40	C.TV1	PosRate	0.1119	0.0636	0.1602	0.0145	0	0.0427	0.0974	0.0415	0.1534	0.000637962
C1-V1	p40-40	C.TV1	Signal	0.7944	0.5462	1.0426	0.995	0.7062	1.2838	-0.2006	-0.5814	0.1801	0.30175
C1-V1	p40-40	C.ZM651	PosRate	0.1768	0.1157	0.238	0.0984	0.0361	0.1606	0.0784	-0.0088	0.1657	0.0780622
C1-V1	p40-40	C.ZM651	Signal	1.576	1.2347	1.9173	1.9855	1.5806	2.3904	-0.4095	-0.939	0.12	0.129602
C1-V1	p40-40	D.con	PosRate	0.0696	0.0256	0.1137	0.0145	0	0.0427	0.0552	0.0028	0.1075	0.0388225
C1-V1	p40-40	D.con	Signal	0.7944	0.5462	1.0426	0.995	0.7062	1.2838	-0.2006	-0.5814	0.1801	0.30175
C1-V1	p40-40	M.con	PosRate	0.1554	0.1007	0.2101	0.0978	0.0356	0.1599	0.0576	-0.0252	0.1404	0.172489
C1-V1	p40-40	M.con	Signal	1.6093	1.3423	1.8764	2.1511	1.7847	2.5174	-0.5417	-0.9951	-0.0883	0.0191861
C1.1	p24-25	A.con; AE.con; AG.con	PosRate	0.0576	0.0201	0.0951	0.4309	0.3042	0.5576	-0.3733	-0.5054	-0.2411	3.08525e-08
C1.1	p24-25	A.con; AE.con; AG.con	Signal	0.4143	0.1998	0.6288	2.0679	1.5257	2.6101	-1.6536	-2.2367	-1.0705	2.72232e-08
C1.1	p24-25	AE.A244	PosRate	0.0576	0.0201	0.0951	0.5191	0.3831	0.6551	-0.4615	-0.6026	-0.3204	1.45119e-10
C1.1	p24-25	AE.A244	Signal	0.5346	0.2536	0.8155	3.0411	2.5115	3.5706	-2.5065	-3.106	-1.907	2.22045e-16
C1.1	p24-25	AE.TH023	PosRate	0.0576	0.0201	0.0951	0.3364	0.2244	0.4484	-0.2788	-0.3969	-0.1606	3.73631e-06
C1.1	p24-25	AE.TH023	Signal	0.4923	0.2672	0.7173	1.7404	1.2717	2.2091	-1.2481	-1.7681	-0.7282	2.54028e-06
C1.1	p24-25	B.con	PosRate	0.0576	0.0201	0.0951	0.3341	0.2225	0.4457	-0.2765	-0.3942	-0.1588	4.1609e-06
C1.1	p24-25	B.con	Signal	0.5272	0.26	0.7944	1.6459	1.1867	2.1051	-1.1187	-1.65	-0.5874	3.67632e-05
C1.1	p24-25	B.MN	PosRate	0.0576	0.0201	0.0951	0.3468	0.2332	0.4604	-0.2892	-0.4088	-0.1695	2.17524e-06
C1.1	p24-25	B.MN	Signal	0.5001	0.2298	0.7704	2.0881	1.5353	2.6409	-1.588	-2.2034	-0.9726	4.24748e-07
C1.1	p24-25	C.1086	PosRate	0.0576	0.0201	0.0951	0.1231	0.0582	0.188	-0.0655	-0.1404	0.0095	0.0867592
C1.1	p24-25	C.1086	Signal	0.4066	0.199	0.6142	0.6303	0.3725	0.8881	-0.2237	-0.5547	0.1073	0.185257
C1.1	p24-25	C.con; M.con	PosRate	0.0455	0.0079	0.0832	0.2934	0.1893	0.3976	-0.2479	-0.3586	-0.1371	1.14881e-05
C1.1	p24-25	C.con; M.con	Signal	0.7579	0.5263	0.9896	2.0395	1.6182	2.4608	-1.2816	-1.7624	-0.8008	1.74416e-07
C1.1	p24-25	C.TV1; C.ZM651	PosRate	0.1103	0.0572	0.1634	0.3945	0.2729	0.5162	-0.2842	-0.417	-0.1515	2.69859e-05
C1.1	p24-25	C.TV1; C.ZM651	Signal	0.6897	0.4476	0.9318	1.9717	1.4497	2.4938	-1.282	-1.8574	-0.7066	1.26111e-05
C1.1	p24-25	D.con	PosRate	0.0576	0.0201	0.0951	0.3996	0.2768	0.5224	-0.342	-0.4703	-0.2136	1.78251e-07
C1.1	p24-25	D.con	Signal	0.4223	0.2242	0.6205	1.9102	1.3956	2.4248	-1.4878	-2.0393	-0.9364	1.23442e-07
C1.2	p35-35	A.con	PosRate	0.2118	0.1526	0.271	0.613	0.4854	0.7407	-0.4012	-0.5419	-0.2605	2.29235e-08
C1.2	p35-35	A.con	Signal	1.4969	1.2521	1.7418	3.2501	2.8832	3.617	-1.7532	-2.1943	-1.312	6.66134e-15
C1.2	p35-35	AE.A244; AE.con; AE.TH023	PosRate	0.6709	0.5924	0.7494	0.9778	0.9494	1	-0.3069	-0.3904	-0.2235	5.72431e-13
C1.2	p35-35	AE.A244; AE.con; AE.TH023	Signal	4.1738	3.8237	4.524	4.5345	4.2622	4.8068	-0.3607	-0.8042	0.0829	0.111035
C1.2	p35-35	AG.con; B.con; B.MN; D.con; M.con	PosRate	0.6311	0.5507	0.7116	0.832	0.7525	0.9116	-0.2009	-0.314	-0.0878	0.000501032
C1.2	p35-35	AG.con; B.con; B.MN; D.con; M.con	Signal	4.0041	3.6676	4.3406	4.1331	3.8561	4.4102	-0.1291	-0.565	0.3068	0.561695
C1.2	p35-35	C.1086	PosRate	0.5883	0.5092	0.6675	0.6775	0.5499	0.8051	-0.0892	-0.2393	0.0609	0.244333
C1.2	p35-35	C.1086	Signal	2.7705	2.5199	3.021	2.7864	2.3261	3.2466	-0.0159	-0.5399	0.5081	0.952573
C1.2	p35-35	C.con; C.ZM651	PosRate	0.6709	0.5932	0.7487	0.832	0.7525	0.9116	-0.1611	-0.2723	-0.0498	0.00454236
C1.2	p35-35	C.con; C.ZM651	Signal	4.0041	3.6676	4.3406	4.1331	3.8561	4.4102	-0.1291	-0.565	0.3068	0.561695
C1.2	p35-35	C.TV1	PosRate	0.5598	0.4794	0.6403	0.8106	0.7262	0.8949	-0.2507	-0.3673	-0.1342	2.48558e-05
C1.2	p35-35	C.TV1	Signal	3.8342	3.4959	4.1724	4.3056	3.9916	4.6196	-0.4714	-0.933	-0.0099	0.0452831
C2-V3	p95-95	A.con	PosRate	0			0			0
C2-V3	p95-95	A.con	Signal	0.01	0.0033	0.0168	0.145	0.0364	0.2536	-0.135	-0.2438	-0.0262	0.0150481
C2-V3	p95-95	AE.A244	PosRate	0			0			0
C2-V3	p95-95	AE.A244	Signal	0.096	0.0384	0.1537	0.0739	0.0428	0.1051	0.0221	-0.0435	0.0876	0.508823
C2-V3	p95-95	AE.con; AE.TH023	PosRate	0			0			0
C2-V3	p95-95	AE.con; AE.TH023	Signal	0.4316	0.2345	0.6287	0.3856	0.226	0.5452	0.046	-0.2076	0.2996	0.722379
C2-V3	p95-95	AG.con	PosRate	0			0			0
C2-V3	p95-95	AG.con	Signal	0.0139	0.0007	0.0272	0.0274	0.0109	0.0438	-0.0134	-0.0346	0.0077	0.213024
C2-V3	p95-95	B.con; M.con	PosRate	0			0			0
C2-V3	p95-95	B.con; M.con	Signal	0.0643	0.0299	0.0988	0.0281	0.0125	0.0437	0.0362	-0.0016	0.074	0.0605544
C2-V3	p95-95	B.MN	PosRate	0			0			0
C2-V3	p95-95	B.MN	Signal	0.032	0.0114	0.0527	0.0171	-0.0068	0.041	0.0149	-0.0166	0.0465	0.353849
C2-V3	p95-95	C.1086	PosRate	0			0			0
C2-V3	p95-95	C.1086	Signal	0.1085	0.0419	0.1752	0.0072	-0.0017	0.016	0.1014	0.0342	0.1686	0.00311696
C2-V3	p95-95	C.con	PosRate	0			0			0
C2-V3	p95-95	C.con	Signal	0.2028	0.1451	0.2605	0.0785	0.04	0.117	0.1243	0.055	0.1937	0.000440468
C2-V3	p95-95	C.TV1	PosRate	0.3673	0.2868	0.4479	0.1199	0.0517	0.1881	0.2474	0.1419	0.353	4.3192e-06
C2-V3	p95-95	C.TV1	Signal	3.8073	3.2672	4.3474	1.6517	1.1122	2.1913	2.1556	1.3922	2.919	3.12754e-08
C2-V3	p95-95	C.ZM651	PosRate	0			0			0
C2-V3	p95-95	C.ZM651	Signal	0.0857	0.048	0.1235	0.0305	0.0073	0.0537	0.0552	0.0109	0.0995	0.0145852
C2-V3	p95-95	D.con	PosRate	0			0			0
C2-V3	p95-95	D.con	Signal	0.2536	0.1517	0.3555	0.1009	0.0494	0.1523	0.1527	0.0385	0.2669	0.00874791
C2.1	p67-67	A.con; AG.con; B.con; M.con	PosRate	0.0877	0.0348	0.1406	0.1517	0.0767	0.2268	-0.0641	-0.1559	0.0278	0.171532
C2.1	p67-67	A.con; AG.con; B.con; M.con	Signal	0.2764	0.1589	0.3939	0.9065	0.6454	1.1677	-0.6301	-0.9165	-0.3437	1.61439e-05
C2.1	p67-67	AE.A244	PosRate	0.1593	0.0908	0.2279	0.4877	0.3596	0.6157	-0.3283	-0.4736	-0.1831	9.43151e-06
C2.1	p67-67	AE.A244	Signal	1.247	0.884	1.6099	2.242	1.848	2.6359	-0.995	-1.5307	-0.4593	0.000272048
C2.1	p67-67	AE.con; AE.TH023	PosRate	0.2512	0.1717	0.3307	0.5501	0.4222	0.678	-0.2989	-0.4495	-0.1484	9.9941e-05
C2.1	p67-67	AE.con; AE.TH023	Signal	1.247	0.884	1.6099	2.242	1.848	2.6359	-0.995	-1.5307	-0.4593	0.000272048
C2.1	p67-67	B.MN	PosRate	0.0054	0	0.0155	0.1281	0.0588	0.1975	-0.1227	-0.1928	-0.0526	0.000597483
C2.1	p67-67	B.MN	Signal	0.1982	0.1011	0.2953	0.8742	0.6238	1.1245	-0.6759	-0.9445	-0.4074	8.09059e-07
C2.1	p67-67	C.1086	PosRate	0.202	0.1261	0.2778	0.2224	0.131	0.3138	-0.0204	-0.1392	0.0983	0.736099
C2.1	p67-67	C.1086	Signal	0.9637	0.7	1.2274	1.6724	1.372	1.9727	-0.7087	-1.1083	-0.309	0.000510828
C2.1	p67-67	C.con; C.TV1; C.ZM651	PosRate	0.1708	0.1017	0.24	0.3877	0.2389	0.5365	-0.2169	-0.381	-0.0528	0.00956744
C2.1	p67-67	C.con; C.TV1; C.ZM651	Signal	0.8207	0.5804	1.061	1.7702	1.4291	2.1113	-0.9495	-1.3668	-0.5323	8.18332e-06
C2.1	p67-67	D.con	PosRate	0.0433	0.0057	0.081	0.1288	0.0594	0.1982	-0.0855	-0.1645	-0.0065	0.033793
C2.1	p67-67	D.con	Signal	0.2904	0.155	0.4259	0.8068	0.5278	1.0857	-0.5163	-0.8264	-0.2062	0.00110013
C2.2	p83-83	A.con	PosRate	0.0052	0	0.0152	0.2333	0.1399	0.3267	-0.2282	-0.3221	-0.1342	1.91693e-06
C2.2	p83-83	A.con	Signal	0.0944	0.0301	0.1588	1.9118	1.4652	2.3585	-1.8174	-2.2687	-1.3662	2.88658e-15
C2.2	p83-83	AE.A244; AE.con; AE.TH023; AG.con; C.1086; C.con; D.con; M.con	PosRate	0.0052	0	0.0152	0.4166	0.29	0.5433	-0.4115	-0.5385	-0.2844	2.17636e-10
C2.2	p83-83	AE.A244; AE.con; AE.TH023; AG.con; C.1086; C.con; D.con; M.con	Signal	0.0944	0.0301	0.1588	1.9118	1.4652	2.3585	-1.8174	-2.2687	-1.3662	2.88658e-15
C2.2	p83-83	B.con; B.MN	PosRate	0.0052	0	0.0152	0.4212	0.2949	0.5474	-0.416	-0.5427	-0.2893	1.2147e-10
C2.2	p83-83	B.con; B.MN	Signal	0.0944	0.0301	0.1588	1.9118	1.4652	2.3585	-1.8174	-2.2687	-1.3662	2.88658e-15
C2.2	p83-83	C.TV1	PosRate	0.0052	0	0.0152	0.3004	0.1947	0.4062	-0.2953	-0.4015	-0.1891	5.03026e-08
C2.2	p83-83	C.TV1	Signal	0.0944	0.0301	0.1588	1.9118	1.4652	2.3585	-1.8174	-2.2687	-1.3662	2.88658e-15
C2.2	p83-83	C.ZM651	PosRate	0.0052	0	0.0152	0.2126	0.1234	0.3018	-0.2075	-0.2972	-0.1177	5.86113e-06
C2.2	p83-83	C.ZM651	Signal	0.0944	0.0301	0.1588	1.9118	1.4652	2.3585	-1.8174	-2.2687	-1.3662	2.88658e-15
C2.3	p88-90	A.con	PosRate	0.0401	0.0241	0.056	0			0.0401	0.0241	0.056	8.19183e-07
C2.3	p88-90	A.con	Signal	0.8691	0.7165	1.0218	0.2558	0.1087	0.4029	0.6133	0.4014	0.8253	1.41864e-08
C2.3	p88-90	AE.A244; AE.con; AE.TH023	PosRate	0.1363	0.0909	0.1818	0			0.1363	0.0909	0.1818	4.02752e-09
C2.3	p88-90	AE.A244; AE.con; AE.TH023	Signal	1.0082	0.7813	1.2351	1.423	1.1814	1.6645	-0.4148	-0.7462	-0.0834	0.0141716
C2.3	p88-90	AG.con	PosRate	0.8746	0.8226	0.9266	0.1422	0.0684	0.2159	0.7325	0.6422	0.8227	0
C2.3	p88-90	AG.con	Signal	6.6065	6.3678	6.8452	2.6519	2.1552	3.1486	3.9546	3.4035	4.5057	0
C2.3	p88-90	B.con	PosRate	0.1535	0.1063	0.2008	0			0.1535	0.1063	0.2008	1.89147e-10
C2.3	p88-90	B.con	Signal	2.249	2.0207	2.4773	0.6254	0.3989	0.8519	1.6236	1.302	1.9452	0
C2.3	p88-90	B.MN	PosRate	0.9428	0.9053	0.9803	0.3312	0.2209	0.4415	0.6116	0.4951	0.7281	0
C2.3	p88-90	B.MN	Signal	6.4589	6.2166	6.7011	3.828	3.5006	4.1554	2.6309	2.2236	3.0381	0
C2.3	p88-90	C.1086; C.con	PosRate	0.2888	0.2159	0.3616	0.0201	0	0.0485	0.2686	0.1905	0.3468	1.62907e-11
C2.3	p88-90	C.1086; C.con	Signal	1.0082	0.7813	1.2351	1.423	1.1814	1.6645	-0.4148	-0.7462	-0.0834	0.0141716
C2.3	p88-90	C.TV1	PosRate	0.9419	0.9017	0.982	0.4046	0.2763	0.5328	0.5373	0.4029	0.6717	4.66294e-15
C2.3	p88-90	C.TV1	Signal	7.4495	7.2492	7.6498	4.1607	3.705	4.6164	3.2888	2.791	3.7866	0
C2.3	p88-90	C.ZM651	PosRate	0.901	0.8507	0.9512	0.5287	0.4003	0.6571	0.3723	0.2344	0.5102	1.21635e-07
C2.3	p88-90	C.ZM651	Signal	6.3111	6.0104	6.6117	4.2351	3.9461	4.5241	2.076	1.6589	2.493	0
C2.3	p88-90	D.con	PosRate	0.1436	0.0796	0.2076	0.2232	0.1317	0.3147	-0.0796	-0.1913	0.0321	0.162284
C2.3	p88-90	D.con	Signal	1.388	1.1531	1.6228	1.7879	1.5569	2.0188	-0.3999	-0.7293	-0.0705	0.0173333
C2.3	p88-90	M.con	PosRate	0.8261	0.7623	0.8898	0.1634	0.0846	0.2422	0.6627	0.5613	0.764	0
C2.3	p88-90	M.con	Signal	6.6065	6.3678	6.8452	2.6519	2.1552	3.1486	3.9546	3.4035	4.5057	0
C4	p143-143	A.con	PosRate	0.292	0.2222	0.3618	0.0481	0.0077	0.0885	0.244	0.1633	0.3246	3.0768e-09
C4	p143-143	A.con	Signal	3.0803	2.7107	3.4499	1.0832	0.723	1.4434	1.9971	1.481	2.5132	3.35287e-14
C4	p143-143	AE.A244	PosRate	0.0581	0.0207	0.0956	0.1262	0.0571	0.1953	-0.0681	-0.1467	0.0106	0.0897549
C4	p143-143	AE.A244	Signal	0.4437	0.3426	0.5449	0.1483	0.0319	0.2646	0.2955	0.1413	0.4496	0.000172028
C4	p143-143	AE.con	PosRate	0.1161	0.062	0.1702	0			0.1161	0.062	0.1702	2.57919e-05
C4	p143-143	AE.con	Signal	0.4437	0.3426	0.5449	0.1483	0.0319	0.2646	0.2955	0.1413	0.4496	0.000172028
C4	p143-143	AE.TH023	PosRate	0.0581	0.0189	0.0974	0.0863	0.0296	0.143	-0.0282	-0.0972	0.0408	0.423246
C4	p143-143	AE.TH023	Signal	0.4437	0.3426	0.5449	0.1483	0.0319	0.2646	0.2955	0.1413	0.4496	0.000172028
C4	p143-143	AG.con	PosRate	0.1731	0.1141	0.2321	0			0.1731	0.1141	0.2321	8.97705e-09
C4	p143-143	AG.con	Signal	0.0877	0.0644	0.1111	0.1043	0.0592	0.1494	-0.0166	-0.0674	0.0342	0.522215
C4	p143-143	B.con	PosRate	0.2655	0.1949	0.3361	0.0831	0.0266	0.1395	0.1824	0.092	0.2728	7.64295e-05
C4	p143-143	B.con	Signal	1.955	1.5854	2.3245	0.8565	0.5289	1.1841	1.0985	0.6047	1.5923	1.30085e-05
C4	p143-143	B.MN	PosRate	0.1567	0.0933	0.2201	0.1478	0.0732	0.2224	0.0089	-0.089	0.1068	0.858342
C4	p143-143	B.MN	Signal	1.955	1.5854	2.3245	0.8565	0.5289	1.1841	1.0985	0.6047	1.5923	1.30085e-05
C4	p143-143	C.1086	PosRate	0.0852	0.048	0.1225	0.0486	0.0081	0.089	0.0367	-0.0184	0.0917	0.191616
C4	p143-143	C.1086	Signal	0.3308	0.2265	0.435	0.0972	0.0455	0.1489	0.2336	0.1172	0.3499	8.3572e-05
C4	p143-143	C.con	PosRate	0			0			0
C4	p143-143	C.con	Signal	0.0197	-0.0262	0.0657	0.1109	0.046	0.1758	-0.0911	-0.1707	-0.0116	0.0246571
C4	p143-143	C.TV1	PosRate	0			0.0412	0.0012	0.0812	-0.0412	-0.0812	-0.0012	0.0436302
C4	p143-143	C.TV1	Signal	0.2271	0.1633	0.2909	0.0674	0.0197	0.1151	0.1597	0.08	0.2393	8.57826e-05
C4	p143-143	C.ZM651	PosRate	0.12	0.0791	0.1609	0.0208	0	0.0491	0.0992	0.0495	0.149	9.31054e-05
C4	p143-143	C.ZM651	Signal	0.826	0.6474	1.0045	0.6843	0.4588	0.9097	0.1417	-0.1459	0.4293	0.33422
C4	p143-143	D.con	PosRate	0.2723	0.198	0.3465	0.0831	0.0266	0.1395	0.1892	0.096	0.2824	6.97771e-05
C4	p143-143	D.con	Signal	1.955	1.5854	2.3245	0.8565	0.5289	1.1841	1.0985	0.6047	1.5923	1.30085e-05
C4	p143-143	M.con	PosRate	0.2909	0.2168	0.365	0.1263	0.0572	0.1954	0.1646	0.0633	0.266	0.0014523
C4	p143-143	M.con	Signal	1.955	1.5854	2.3245	0.8565	0.5289	1.1841	1.0985	0.6047	1.5923	1.30085e-05
C5.1	p152-153	A.con; AG.con; B.con; M.con	PosRate	0.7769	0.7132	0.8406	0.6281	0.4788	0.7774	0.1488	-0.0135	0.3111	0.072369
C5.1	p152-153	A.con; AG.con; B.con; M.con	Signal	4.7508	4.4209	5.0806	3.8459	3.4874	4.2045	0.9048	0.4176	1.392	0.000272536
C5.1	p152-153	AE.A244	PosRate	0.8185	0.7569	0.8801	0.5728	0.4447	0.7009	0.2457	0.1035	0.3878	0.000706848
C5.1	p152-153	AE.A244	Signal	4.7439	4.4154	5.0724	3.0338	2.5423	3.5252	1.7101	1.119	2.3013	1.42803e-08
C5.1	p152-153	AE.con; AE.TH023	PosRate	0.7843	0.7185	0.8501	0.763	0.636	0.89	0.0213	-0.1217	0.1643	0.770455
C5.1	p152-153	AE.con; AE.TH023	Signal	5.3394	4.9689	5.7098	4.0426	3.6089	4.4763	1.2968	0.7264	1.8672	8.34064e-06
C5.1	p152-153	B.MN	PosRate	0.7769	0.7132	0.8406	0.5654	0.4231	0.7076	0.2116	0.0557	0.3674	0.00780177
C5.1	p152-153	B.MN	Signal	4.7508	4.4209	5.0806	3.8459	3.4874	4.2045	0.9048	0.4176	1.392	0.000272536
C5.1	p152-153	C.1086; C.TV1	PosRate	0.8902	0.8456	0.9349	0.6275	0.4784	0.7766	0.2627	0.1071	0.4183	0.000935237
C5.1	p152-153	C.1086; C.TV1	Signal	4.7508	4.4209	5.0806	3.8459	3.4874	4.2045	0.9048	0.4176	1.392	0.000272536
C5.1	p152-153	C.con	PosRate	0.8603	0.8044	0.9162	0.7197	0.5925	0.847	0.1406	0.0016	0.2796	0.0473773
C5.1	p152-153	C.con	Signal	4.9608	4.5963	5.3252	3.8481	3.3923	4.3038	1.1127	0.5292	1.6962	0.000185904
C5.1	p152-153	C.ZM651	PosRate	0.8902	0.8456	0.9349	0.7622	0.6353	0.8891	0.128	-0.0065	0.2625	0.0622129
C5.1	p152-153	C.ZM651	Signal	4.7508	4.4209	5.0806	3.8459	3.4874	4.2045	0.9048	0.4176	1.392	0.000272536
C5.1	p152-153	D.con	PosRate	0.8145	0.7589	0.8701	0.6074	0.4603	0.7544	0.2071	0.0499	0.3643	0.00981409
C5.1	p152-153	D.con	Signal	4.7508	4.4209	5.0806	3.8459	3.4874	4.2045	0.9048	0.4176	1.392	0.000272536
C5.2	p157-158	A.con	PosRate	0.7658	0.6964	0.8353	0.8946	0.8314	0.9578	-0.1288	-0.2226	-0.0349	0.00719176
C5.2	p157-158	A.con	Signal	3.8664	3.4832	4.2496	3.4894	3.1196	3.8592	0.377	-0.1556	0.9096	0.165289
C5.2	p157-158	AE.A244	PosRate	0.7544	0.6846	0.8241	0.936	0.8869	0.9851	-0.1817	-0.267	-0.0964	2.99607e-05
C5.2	p157-158	AE.A244	Signal	3.8742	3.4602	4.2882	4.0275	3.6916	4.3634	-0.1533	-0.6864	0.3799	0.573138
C5.2	p157-158	AE.con; AE.TH023	PosRate	0.8923	0.8522	0.9324	0.9561	0.9159	0.9963	-0.0638	-0.1205	-0.007	0.0277038
C5.2	p157-158	AE.con; AE.TH023	Signal	5.0159	4.5976	5.4343	4.4679	4.0838	4.8521	0.548	-0.0199	1.1159	0.0586014
C5.2	p157-158	AG.con	PosRate	0.4926	0.413	0.5722	0.6137	0.4857	0.7417	-0.1211	-0.2718	0.0297	0.115392
C5.2	p157-158	AG.con	Signal	1.9491	1.6486	2.2496	2.4883	2.1882	2.7884	-0.5392	-0.9638	-0.1145	0.0128364
C5.2	p157-158	B.con	PosRate	0.9272	0.8875	0.9669	0.9587	0.9187	0.9987	-0.0315	-0.0878	0.0249	0.274049
C5.2	p157-158	B.con	Signal	4.4674	4.0937	4.841	4.4509	4.015	4.8868	0.0165	-0.5576	0.5906	0.955111
C5.2	p157-158	B.MN	PosRate	0.9479	0.9229	0.9729	0.9777	0.9493	1	-0.0298	-0.0676	0.008	0.122793
C5.2	p157-158	B.MN	Signal	4.3263	3.9551	4.6975	4.5566	4.1362	4.9769	-0.2302	-0.791	0.3305	0.420975
C5.2	p157-158	C.1086	PosRate	0.7895	0.7267	0.8523	0.6769	0.5493	0.8044	0.1126	-0.0296	0.2548	0.12053
C5.2	p157-158	C.1086	Signal	4.0101	3.6763	4.3438	3.9201	3.4559	4.3844	0.0899	-0.4818	0.6617	0.757868
C5.2	p157-158	C.con; C.TV1	PosRate	1			0.6746	0.5476	0.8015	0.3254	0.1985	0.4524	5.0817e-07
C5.2	p157-158	C.con; C.TV1	Signal	8.0574	7.8341	8.2808	3.0359	2.5865	3.4852	5.0216	4.5198	5.5234	0
C5.2	p157-158	C.ZM651	PosRate	0.8709	0.8179	0.924	0.392	0.2727	0.5112	0.4789	0.3484	0.6095	6.37046e-13
C5.2	p157-158	C.ZM651	Signal	4.9485	4.6087	5.2884	2.0787	1.7094	2.4479	2.8699	2.368	3.3717	0
C5.2	p157-158	D.con	PosRate	0.9946	0.9845	1	0.8006	0.6749	0.9263	0.194	0.0679	0.3201	0.00257301
C5.2	p157-158	D.con	Signal	4.8089	4.5063	5.1115	3.5138	3.0859	3.9416	1.2951	0.7711	1.8192	1.27244e-06
C5.2	p157-158	M.con	PosRate	0.939	0.9005	0.9776	0.9587	0.9187	0.9987	-0.0196	-0.0752	0.0359	0.488446
C5.2	p157-158	M.con	Signal	4.4674	4.0937	4.841	4.4509	4.015	4.8868	0.0165	-0.5576	0.5906	0.955111
C5.3	p160-160	A.con	PosRate	0.9025	0.8611	0.9439	0.3268	0.2173	0.4362	0.5757	0.4587	0.6927	0
C5.3	p160-160	A.con	Signal	4.7496	4.4028	5.0965	1.6859	1.2458	2.1259	3.0637	2.5034	3.6241	0
C5.3	p160-160	AE.A244	PosRate	0.9191	0.879	0.9592	0.4348	0.3096	0.56	0.4843	0.3528	0.6158	5.24469e-13
C5.3	p160-160	AE.A244	Signal	4.7496	4.4028	5.0965	1.6859	1.2458	2.1259	3.0637	2.5034	3.6241	0
C5.3	p160-160	AE.con; AE.TH023	PosRate	0.928	0.8893	0.9667	0.2228	0.1314	0.3142	0.7052	0.6059	0.8045	0
C5.3	p160-160	AE.con; AE.TH023	Signal	4.8395	4.484	5.1949	1.6057	1.1498	2.0616	3.2338	2.6557	3.8119	0
C5.3	p160-160	AG.con	PosRate	0.7275	0.6579	0.7971	0.1463	0.0719	0.2207	0.5812	0.4793	0.6831	0
C5.3	p160-160	AG.con	Signal	4.0317	3.6576	4.4058	0.9295	0.6505	1.2084	3.1023	2.6356	3.5689	0
C5.3	p160-160	B.con	PosRate	0.8041	0.7395	0.8687	0.4989	0.3652	0.6325	0.3053	0.1568	0.4537	5.5602e-05
C5.3	p160-160	B.con	Signal	4.0528	3.7021	4.4034	2.5303	1.8935	3.167	1.5225	0.7956	2.2494	4.03717e-05
C5.3	p160-160	B.MN	PosRate	0.9037	0.8581	0.9493	0.5855	0.4411	0.7298	0.3182	0.1668	0.4696	3.79147e-05
C5.3	p160-160	B.MN	Signal	4.0528	3.7021	4.4034	2.5303	1.8935	3.167	1.5225	0.7956	2.2494	4.03717e-05
C5.3	p160-160	C.1086	PosRate	0.5869	0.5094	0.6643	0			0.5869	0.5094	0.6643	0
C5.3	p160-160	C.1086	Signal	4.3853	4.0513	4.7194	0.708	0.4931	0.9228	3.6774	3.2802	4.0746	0
C5.3	p160-160	C.con	PosRate	0.9833	0.969	0.9977	0.4152	0.2925	0.5379	0.5681	0.4446	0.6917	0
C5.3	p160-160	C.con	Signal	4.8868	4.5148	5.2589	2.1972	1.6172	2.7772	2.6897	2.0006	3.3787	1.9984e-14
C5.3	p160-160	C.TV1	PosRate	0.9701	0.9524	0.9879	0.4366	0.311	0.5623	0.5335	0.4066	0.6604	2.22045e-16
C5.3	p160-160	C.TV1	Signal	4.8868	4.5148	5.2589	2.1972	1.6172	2.7772	2.6897	2.0006	3.3787	1.9984e-14
C5.3	p160-160	C.ZM651	PosRate	0.7251	0.653	0.7971	0.084	0.0275	0.1405	0.6411	0.5495	0.7327	0
C5.3	p160-160	C.ZM651	Signal	3.9623	3.6043	4.3203	0.5408	0.331	0.7507	3.4215	3.0065	3.8364	0
C5.3	p160-160	D.con	PosRate	0.9748	0.9572	0.9923	0.4563	0.3281	0.5844	0.5185	0.3892	0.6478	3.9968e-15
C5.3	p160-160	D.con	Signal	4.4141	4.0226	4.8057	2.1205	1.5757	2.6652	2.2937	1.6228	2.9645	2.06701e-11
C5.3	p160-160	M.con	PosRate	0.9292	0.9016	0.9569	0.4366	0.3109	0.5623	0.4926	0.3639	0.6213	6.23945e-14
C5.3	p160-160	M.con	Signal	4.3478	3.9927	4.7028	2.2071	1.7006	2.7136	2.1407	1.5221	2.7592	1.17992e-11
V2.hs	p53-54	A.con	PosRate	0.0216	0.0041	0.0391	0.2535	0.1248	0.3822	-0.2319	-0.3618	-0.1021	0.000464694
V2.hs	p53-54	A.con	Signal	0.7581	0.5516	0.9646	2.1132	1.528	2.6985	-1.3552	-1.9758	-0.7346	1.8698e-05
V2.hs	p53-54	AE.A244; AE.TH023	PosRate	0.607	0.5288	0.6851	1			-0.393	-0.4712	-0.3149	0
V2.hs	p53-54	AE.A244; AE.TH023	Signal	4.2826	3.9107	4.6545	7.9306	7.4968	8.3643	-3.648	-4.2194	-3.0766	0
V2.hs	p53-54	AE.con	PosRate	0.0359	0.0179	0.054	0.2751	0.1465	0.4037	-0.2392	-0.369	-0.1094	0.000305402
V2.hs	p53-54	AE.con	Signal	0.7934	0.6078	0.9789	2.0706	1.5062	2.635	-1.2772	-1.8714	-0.6831	2.51549e-05
V2.hs	p53-54	AG.con	PosRate	0.0432	0.0204	0.0659	0.2322	0.1035	0.3608	-0.189	-0.3197	-0.0583	0.00458963
V2.hs	p53-54	AG.con	Signal	0.8698	0.6652	1.0744	2.0929	1.5307	2.655	-1.2231	-1.8213	-0.6249	6.14085e-05
V2.hs	p53-54	B.con	PosRate	0.0996	0.0547	0.1446	0.0558	0.0139	0.0978	0.0438	-0.0177	0.1053	0.162909
V2.hs	p53-54	B.con	Signal	0.6352	0.4407	0.8297	1.1233	0.8814	1.3652	-0.4881	-0.7985	-0.1777	0.00205536
V2.hs	p53-54	B.MN	PosRate	0.0489	0.0241	0.0737	0.5832	0.4395	0.7269	-0.5343	-0.6801	-0.3885	6.88116e-13
V2.hs	p53-54	B.MN	Signal	0.5785	0.3599	0.7971	3.6809	3.1849	4.1768	-3.1024	-3.6443	-2.5604	0
V2.hs	p53-54	C.1086	PosRate	0.3997	0.3241	0.4752	0.8824	0.757	1	-0.4828	-0.6292	-0.3363	1.04507e-10
V2.hs	p53-54	C.1086	Signal	2.5563	2.1984	2.9143	6.1526	5.6142	6.691	-3.5962	-4.2428	-2.9497	0
V2.hs	p53-54	C.con	PosRate	0.0707	0.0286	0.1129	0.1689	0.0405	0.2974	-0.0982	-0.2334	0.037	0.154561
V2.hs	p53-54	C.con	Signal	0.5823	0.4102	0.7543	1.0435	0.6903	1.3968	-0.4613	-0.8542	-0.0683	0.0214068
V2.hs	p53-54	C.TV1	PosRate	0.1596	0.107	0.2121	0.1853	0.1038	0.2668	-0.0258	-0.1228	0.0713	0.602869
V2.hs	p53-54	C.TV1	Signal	1.0907	0.7771	1.4043	1.4541	1.1725	1.7357	-0.3634	-0.7849	0.0581	0.0910818
V2.hs	p53-54	C.ZM651	PosRate	0.0204	0.006	0.0348	0.1155	0	0.2401	-0.0951	-0.2205	0.0303	0.137202
V2.hs	p53-54	C.ZM651	Signal	0.7671	0.5792	0.9551	1.0138	0.3583	1.6694	-0.2467	-0.9287	0.4353	0.478306
V2.hs	p53-54	D.con	PosRate	0.0195	0.0051	0.0339	0.0426	0.0025	0.0827	-0.0231	-0.0658	0.0195	0.287205
V2.hs	p53-54	D.con	Signal	0.5997	0.4458	0.7537	0.9343	0.6049	1.2636	-0.3345	-0.6981	0.029	0.0713313
V2.hs	p53-54	M.con	PosRate	0.0707	0.0286	0.1129	0.1479	0.0195	0.2763	-0.0772	-0.2123	0.058	0.263003
V2.hs	p53-54	M.con	Signal	0.5823	0.4102	0.7543	1.0435	0.6903	1.3968	-0.4613	-0.8542	-0.0683	0.0214068
V3	p99-100	A.con	PosRate	1			0.8522	0.7776	0.9268	0.1478	0.0732	0.2224	0.000103741
V3	p99-100	A.con	Signal	8.1505	7.9123	8.3887	4.7356	4.2013	5.2699	3.4149	2.8299	3.9998	0
V3	p99-100	AE.A244; AE.con	PosRate	0.7226	0.653	0.7923	0.6868	0.5322	0.8414	0.0358	-0.1337	0.2054	0.678593
V3	p99-100	AE.A244; AE.con	Signal	5.6026	5.3421	5.8631	5.5829	5.0567	6.109	0.0197	-0.5674	0.6068	0.94749
V3	p99-100	AE.TH023	PosRate	1			0.8415	0.7166	0.9665	0.1585	0.0335	0.2834	0.0129118
V3	p99-100	AE.TH023	Signal	6.8341	6.6227	7.0454	5.5979	5.0238	6.172	1.2361	0.6244	1.8479	7.4873e-05
V3	p99-100	AG.con	PosRate	1			0.9519	0.9115	0.9924	0.0481	0.0076	0.0885	0.0197758
V3	p99-100	AG.con	Signal	8.8578	8.6692	9.0464	6.3865	5.8798	6.8933	2.4713	1.9306	3.012	0
V3	p99-100	B.con	PosRate	0.9378	0.9002	0.9754	0.9387	0.8899	0.9876	-0.0009	-0.0626	0.0607	0.976862
V3	p99-100	B.con	Signal	6.2879	5.9964	6.5794	4.8522	4.613	5.0913	1.4357	1.0587	1.8128	8.43769e-14
V3	p99-100	B.MN	PosRate	0.9358	0.8972	0.9745	0.9593	0.9194	0.9993	-0.0235	-0.0791	0.0321	0.407997
V3	p99-100	B.MN	Signal	4.4261	4.1482	4.7039	3.1756	2.98	3.3711	1.2505	0.9107	1.5902	5.42677e-13
V3	p99-100	C.1086; C.con	PosRate	1			1			0
V3	p99-100	C.1086; C.con	Signal	9.1882	9.0072	9.3693	6.2689	5.8087	6.7291	2.9193	2.4248	3.4139	0
V3	p99-100	C.TV1	PosRate	1			0.9554	0.9151	0.9956	0.0446	0.0044	0.0849	0.0295823
V3	p99-100	C.TV1	Signal	8.1505	7.9123	8.3887	4.7356	4.2013	5.2699	3.4149	2.8299	3.9998	0
V3	p99-100	C.ZM651	PosRate	1			0.6862	0.5318	0.8407	0.3138	0.1593	0.4682	6.84374e-05
V3	p99-100	C.ZM651	Signal	7.4002	7.2078	7.5925	4.9453	4.3035	5.587	2.4549	1.7849	3.1248	6.8745e-13
V3	p99-100	D.con	PosRate	0.4696	0.3918	0.5475	0.2686	0.1688	0.3685	0.201	0.0744	0.3276	0.0018654
V3	p99-100	D.con	Signal	2.7221	2.4271	3.0171	1.5893	1.1535	2.025	1.1328	0.6066	1.659	2.44854e-05
V3	p99-100	M.con	PosRate	1			0.8445	0.7188	0.9703	0.1555	0.0297	0.2812	0.0153816
V3	p99-100	M.con	Signal	7.3632	7.1666	7.5598	5.4063	4.9446	5.8681	1.9569	1.455	2.4588	2.13163e-14

## Sheet: Information
Supplementary Table S1. Descriptive statistics and test results for HVTN 100 versus HVTN 097 epitipe binding response measured in linear epitope mapping.
Region: range of peptides included for each epitope. The peptide numbers are defined in the peptide library (Supplementary Table S2).
Measure: the measurement described or compared. PosRate- positivity rate; Signal- binding magnitude, defined as log2 Fold (postimmune/preimmune samples).
Mean.x, Upper.x, and Lower.x refer to the estimated mean, upper 95th CI, and lower 95th CI respectively for protocol x.
Mean.diff, Upper.diff, and Lower.diff refer to differences between the two protocols in the estimated mean, upper 95th CI, and lower 95th CI values for each parameter.
Raw.p: 2-sided Wald-based p-values for comparison of the two protocols, not adjusted for multiple comparison.
Manuscript Title:
HIV-1 Vaccine Inserts Affect V1V2 Antibody Responses: A Comparison of Two Poxvirus Prime gp120 Boost Vaccine Regimens
Authors: Shen, X et al.
