# Supplementary material for: HIV-1 Vaccine Sequences Impact V1V2 Antibody Responses: A Comparison of Two Poxvirus Prime gp120 Boost Vaccine Regimens
Source: Sci Rep. 2020 Feb 7;10:2093. doi: 10.1038/s41598-020-57491-z (PMC7005751; doi:10.1038/s41598-020-57491-z)
Supplement: Supplementary file 2 — Supplementary Table 2. [file 41598_2020_57491_MOESM2_ESM.xlsx]

## Sheet: HIV peptides_ver2
Peptide Number	start AA No.	end AA No.	Sequence	subtype/strain
1	1	15	MRVMGIQRNCQHLWR	A
1	1	15	MRVKGIRKNYQHLWR	B
1	1	15	MRVRGILRNWQQWWI	C
1	1	15	MRVRGIWKNWPQWLI	C.1086
1	1	15	MRVMGTQKNCQQWWI	C.TV1
1	1	15	MRVREILRNWQRWWT	C.ZM651
1	1	15	MRVKETQMNWPNLWK	CRF01
1	1	15	MRVMGIQKNYPLLWR	CRF02
1	1	15	MRVRGIERNYQHLWR	D
1	1	15	MRVMGIQRNWQHLWR	M
2	1	15	MGIQRNCQHLWRWGT	A
2	1	15	KGIRKNYQHLWRWGT	B
2	1	15	RGILRNWQQWWIWGI	C
2	1	15	RGIWKNWPQWLIWSI	C.1086
2	1	15	MGTQKNCQQWWIWGI	C.TV1
2	1	15	REILRNWQRWWTWGI	C.ZM651
2	1	15	KETQMNWPNLWKWGT	CRF01
2	1	15	MGIQKNYPLLWRWGT	CRF02
2	1	15	RGIERNYQHLWRWGT	D
2	1	15	MGIQRNWQHLWRWGT	M
3	1	15	QRNCQHLWRWGTMIL	A
3	1	15	RKNYQHLWRWGTMLL	B
3	1	15	LRNWQQWWIWGILGF	C
3	1	15	WKNWPQWLIWSILGF	C.1086
3	1	15	QKNCQQWWIWGILGF	C.TV1
3	1	15	LRNWQRWWTWGILGF	C.ZM651
3	1	15	QMNWPNLWKWGTLIL	CRF01
3	1	15	QKNYPLLWRWGTIIF	CRF02
3	1	15	ERNYQHLWRWGTMLL	D
3	1	15	QRNWQHLWRWGTLIL	M
4	1	15	CQHLWRWGTMILGMI	A
4	1	15	YQHLWRWGTMLLGML	B,D
4	1	15	WQQWWIWGILGFWML	C
4	1	15	WPQWLIWSILGFWIG	C.1086
4	1	15	CQQWWIWGILGFWML	C.TV1
4	1	15	WQRWWTWGILGFWML	C.ZM651
4	1	15	WPNLWKWGTLILGLV	CRF01
4	1	15	YPLLWRWGTIIFWIM	CRF02
4	1	15	WQHLWRWGTLILGML	M
5	1	15	LWRWGTMILGMIIIC	A
5	1	15	LWRWGTMLLGMLMIC	B,D
5	1	15	WWIWGILGFWMLMIC	C.TV1,C
5	1	15	WWTWGILGFWMLMIC	C.ZM651
5	1	15	LWKWGTLILGLVIIC	CRF01
5	1	15	LWRWGTIIFWIMIIC	CRF02
5	1	15	LWRWGTLILGMLIIC	M
6	1	15	WGTMILGMIIICSAA	A
6	1	15	WGTMLLGMLMICSAA	B
6	1	15	WGILGFWMLMICNVV	C
6	1	15	WLIWSILGFWIGNME	C.1086
6	1	15	WGILGFWMLMICNTE	C.TV1
6	1	15	WGILGFWMLMICNVW	C.ZM651
6	1	15	WGTLILGLVIICSAS	CRF01
6	1	15	WGTIIFWIMIICNAE	CRF02
6	1	15	WGTMLLGMLMICSVA	D
6	1	15	WGTLILGMLIICSAA	M
7	1	15	MILGMIIICSAAENL	A
7	1	15	MLLGMLMICSAAEQL	B
7	1	15	LGFWMLMICNVVGNL	C
7	1	15	WSILGFWIGNMEGSW	C.1086
7	1	15	LGFWMLMICNTEDLW	C.TV1
7	1	15	LGFWMLMICNVWGNL	C.ZM651
7	1	15	LILGLVIICSASDNL	CRF01
7	1	15	IIFWIMIICNAENL	CRF02
7	1	15	MLLGMLMICSVAEQL	D
7	1	15	LILGMLIICSAAENL	M
8	1	15	GMIIICSAAENLWVT	A
8	1	15	GMLMICSAAEQLWVT	B
8	1	15	WMLMICNVVGNLWVT	C
8	1	15	LGFWIGNMEGSWVTV	C.1086
8	1	15	WMLMICNTEDLWVTV	C.TV1
8	1	15	WMLMICNVWGNLWVT	C.ZM651
8	1	15	GLVIICSASDNLWVT	CRF01
8	1	15	WIMIICNAENLWVT	CRF02
8	1	15	GMLMICSVAEQLWVT	D
8	1	15	GMLIICSAAENLWVT	M
9	1	15	MICSAAEQLWVTVYY	B
9	1	15	MICNVVGNLWVTVYY	C
9	1	15	FWIGNMEGSWVTVYY	C.1086
9	1	15	MICNTEDLWVTVYYG	C.TV1
9	1	15	MICNVWGNLWVTVYY	C.ZM651
9	1	15	IICSASDNLWVTVYY	CRF01
9	1	15	IICNAENLWVTVYY	CRF02
9	1	15	MICSVAEQLWVTVYY	D
9	1	15	IICSAAENLWVTVYY	M,A
10	1	15	SAAEQLWVTVYYGVP	B
10	1	15	NVVGNLWVTVYYGVP	C
10	1	15	GNMEGSWVTVYYGVP	C.1086
10	1	15	NTEDLWVTVYYGVPV	C.TV1
10	1	15	NVWGNLWVTVYYGVP	C.ZM651
10	1	15	SASDNLWVTVYYGVP	CRF01
10	1	15	NAENLWVTVYYGVP	CRF02
10	1	15	SVAEQLWVTVYYGVP	D
10	1	15	SAAENLWVTVYYGVP	M,A
11	32	46	EQLWVTVYYGVPVWK	B,D
11	32	46	EGSWVTVYYGVPVWK	C.1086
11	32	46	EDLWVTVYYGVPVWR	C.TV1
11	32	46	GNLWVTVYYGVPVWK	C.ZM651,C
11	32	46	DNLWVTVYYGVPVWR	CRF01
11	32	46	NLWVTVYYGVPVWR	CRF02
11	32	46	ENLWVTVYYGVPVWK	M,A
12	35	49	WVTVYYGVPVWKDAE	A
12	35	49	WVTVYYGVPVWREAK	C.TV1
12	35	49	WVTVYYGVPVWKEAK	C.ZM651,C.1086,C
12	35	49	WVTVYYGVPVWRDAD	CRF01
12	35	49	WVTVYYGVPVWRDAE	CRF02
12	35	49	WVTVYYGVPVWKEAT	M,B,D
13	38	52	VYYGVPVWKDAETTL	A
13	38	52	VYYGVPVWREAKTTL	C.TV1
13	38	52	VYYGVPVWKEAKTTL	C.ZM651,C.1086,C
13	38	52	VYYGVPVWRDADTTL	CRF01
13	38	52	VYYGVPVWRDAETTL	CRF02
13	38	52	VYYGVPVWKEATTTL	M,B,D
14	41	55	VPVWKEADTTLFCAS	1.A244
14	41	55	VPVWRDADTTLFCAS	1.TH023
14	41	55	GVPVWKDAETTLFCA	A
14	41	55	VPVWKEATTTLFCAS	B.MN
14	41	55	GVPVWREAKTTLFCA	C.TV1
14	41	55	GVPVWKEAKTTLFCA	C.ZM651,C.1086,C
14	41	55	GVPVWRDADTTLFCA	CRF01
14	41	55	GVPVWRDAETTLFCA	CRF02
14	41	55	GVPVWKEATTTLFCA	M,B,D
15	44	58	VWKEADTTLFCASDA	1.A244
15	44	58	VWRDADTTLFCASDA	1.TH023,CRF01
15	44	58	VWKDAETTLFCASDA	A
15	44	58	VWKEATTTLFCASDA	B.MN,M,B,D
15	44	58	VWREAKTTLFCASDA	C.TV1
15	44	58	VWKEAKTTLFCASDA	C.ZM651,C.1086,C
15	44	58	VWRDAETTLFCASDA	CRF02
16	47	61	EADTTLFCASDAKAH	1.A244
16	47	61	DADTTLFCASDAKAQ	1.TH023
16	47	61	DAETTLFCASDAKAY	A,CRF02
16	47	61	EATTTLFCASDAKAY	B.MN,M,B
16	47	61	EAKTTLFCASDAKAY	C.TV1,C.1086,C
16	47	61	EAKTTLFCASDAKSY	C.ZM651
16	47	61	DADTTLFCASDAKAH	CRF01
16	47	61	EATTTLFCASDAKSY	D
17	50	64	TTLFCASDAKAHETE	1.A244,CRF01
17	50	64	TTLFCASDAKAQETE	1.TH023
17	50	64	TTLFCASDAKAYDTE	B.MN,B,CRF02
17	50	64	TTLFCASDAKAYEKE	C.1086,C
17	50	64	TTLFCASDAKAYETE	C.TV1,M,A
17	50	64	TTLFCASDAKSYEKE	C.ZM651
17	50	64	TTLFCASDAKSYKTE	D
18	53	67	FCASDAKAHETEVHN	1.A244,CRF01
18	53	67	FCASDAKAQETEAHN	1.TH023
18	53	67	FCASDAKAYDTEVHN	B,CRF02
18	53	67	FCASDAKAYDTEAHN	B.MN
18	53	67	FCASDAKAYEKEVHN	C.1086,C
18	53	67	FCASDAKAYETEVHN	C.TV1,M,A
18	53	67	FCASDAKSYEKEVHN	C.ZM651
18	53	67	FCASDAKSYKTEAHN	D
19	56	70	SDAKAHETEVHNVWA	1.A244,CRF01
19	56	70	SDAKAQETEAHNVWA	1.TH023
19	56	70	SDAKAYDTEVHNVWA	B,CRF02
19	56	70	SDAKAYDTEAHNVWA	B.MN
19	56	70	SDAKAYEKEVHNVWA	C.1086,C
19	56	70	SDAKAYETEVHNVWA	C.TV1,M,A
19	56	70	SDAKSYEKEVHNVWA	C.ZM651
19	56	70	SDAKSYKTEAHNIWA	D
20	59	73	KAHETEVHNVWATHA	1.A244,CRF01
20	59	73	KAQETEAHNVWATHA	1.TH023
20	59	73	KAYDTEVHNVWATHA	B,CRF02
20	59	73	KAYDTEAHNVWATHA	B.MN
20	59	73	KAYEKEVHNVWATHA	C.1086,C
20	59	73	KAYETEVHNVWATHA	C.TV1,M,A
20	59	73	KSYEKEVHNVWATHA	C.ZM651
20	59	73	KSYKTEAHNIWATHA	D
21	62	76	ETEAHNVWATHACVP	1.TH023
21	62	76	DTEVHNVWATHACVP	B,CRF02
21	62	76	DTEAHNVWATHACVP	B.MN
21	62	76	ETEVHNVWATHACVP	C.TV1,1.A244,M,A,CRF01
21	62	76	EKEVHNVWATHACVP	C.ZM651,C.1086,C
21	62	76	KTEAHNIWATHACVP	D
22	65	79	AHNVWATHACVPTDP	B.MN,1.TH023
22	65	79	VHNVWATHACVPTDP	C.ZM651,C.TV1,C.1086,1.A244,M,A,B,C,CRF01,CRF02
22	65	79	AHNIWATHACVPTDP	D
23	68	82	VWATHACVPTDPNPQ	C.ZM651,C.TV1,C.1086,B.MN,1.TH023,1.A244,M,A,B,C,CRF01,CRF02
23	68	82	IWATHACVPTDPNPQ	D
24	71	85	THACVPTDPNPQEID	1.A244
24	71	85	THACVPTDPNPQELH	1.TH023
24	71	85	THACVPTDPNPQEIH	A,CRF01,CRF02
24	71	85	THACVPTDPNPQEVV	B
24	71	85	THACVPTDPNPQEVE	B.MN
24	71	85	THACVPTDPNPQEMV	C.1086
24	71	85	THACVPTDPNPQEIV	C.ZM651,C.TV1,M,C
24	71	85	THACVPTDPNPQEIK	D
25	74	88	CVPTDPNPQEIDLEN	1.A244
25	74	88	CVPTDPNPQELHLEN	1.TH023
25	74	88	CVPTDPNPQEIHLEN	A,CRF01,CRF02
25	74	88	CVPTDPNPQEVVLEN	B
25	74	88	CVPTDPNPQEVELVN	B.MN
25	74	88	CVPTDPNPQEMVLAN	C.1086
25	74	88	CVPTDPNPQEIVLGN	C.ZM651,C.TV1
25	74	88	CVPTDPNPQEIKLEN	D
25	74	88	CVPTDPNPQEIVLEN	M,C
26	77	91	TDPNPQEIDLENVTE	1.A244
26	77	91	TDPNPQELHLENVTE	1.TH023
26	77	91	TDPNPQEIHLENVTE	A,CRF01,CRF02
26	77	91	TDPNPQEVVLENVTE	B
26	77	91	TDPNPQEVELVNVTE	B.MN
26	77	91	TDPNPQEMVLANVTE	C.1086
26	77	91	TDPNPQEIVLGNVTE	C.ZM651,C.TV1
26	77	91	TDPNPQEIKLENVTE	D
26	77	91	TDPNPQEIVLENVTE	M,C
27	80	94	NPQEIDLENVTENFN	1.A244
27	80	94	NPQELHLENVTENFN	1.TH023
27	80	94	NPQEIHLENVTEEFN	A
27	80	94	NPQEVVLENVTENFN	B
27	80	94	NPQEVELVNVTENFN	B.MN
27	80	94	NPQEMVLANVTENFN	C.1086
27	80	94	NPQEIVLGNVTENFN	C.ZM651,C.TV1
27	80	94	NPQEIHLENVTENFN	CRF01,CRF02
27	80	94	NPQEIKLENVTENFN	D
27	80	94	NPQEIVLENVTENFN	M,C
28	83	97	EIDLENVTENFNMWK	1.A244
28	83	97	ELHLENVTENFNMWK	1.TH023
28	83	97	EIHLENVTEEFNMWK	A
28	83	97	EVVLENVTENFNMWK	B
28	83	97	EVELVNVTENFNMWK	B.MN
28	83	97	EMVLANVTENFNMWK	C.1086
28	83	97	EIVLGNVTENFNMWK	C.ZM651,C.TV1
28	83	97	EIHLENVTENFNMWK	CRF01,CRF02
28	83	97	EIKLENVTENFNMWK	D
28	83	97	EIVLENVTENFNMWK	M,C
29	86	100	LENVTENFNMWKNNM	1.TH023,1.A244,M,B,D,CRF01,CRF02
29	86	100	LENVTEEFNMWKNNM	A
29	86	100	LVNVTENFNMWKNNM	B.MN
29	86	100	LENVTENFNMWKNDM	C
29	86	100	LANVTENFNMWKNDM	C.1086
29	86	100	LGNVTENFNMWKNDM	C.ZM651,C.TV1
30	89	103	VTEEFNMWKNNMVEQ	A
30	89	103	VTENFNMWKNNMVEQ	B.MN,1.TH023,1.A244,M,B,D,CRF01,CRF02
30	89	103	VTENFNMWKNDMVEQ	C.1086
30	89	103	VTENFNMWKNDMADQ	C.TV1
30	89	103	VTENFNMWKNDMVDQ	C.ZM651,C
31	92	106	NFNMWKNNMVEQMQE	1.TH023,1.A244,CRF01
31	92	106	EFNMWKNNMVEQMHT	A
31	92	106	NFNMWKNNMVEQMHE	B.MN,M,B,D,CRF02
31	92	106	NFNMWKNDMVEQMHE	C.1086
31	92	106	NFNMWKNDMADQMHE	C.TV1
31	92	106	NFNMWKNDMVDQMHE	C.ZM651,C
32	95	109	MWKNNMVEQMQEDVI	1.TH023,1.A244,CRF01
32	95	109	MWKNNMVEQMHTDII	A
32	95	109	MWKNNMVEQMHEDII	B.MN,M,B,D,CRF02
32	95	109	MWKNDMVEQMHEDII	C.1086
32	95	109	MWKNDMADQMHEDVI	C.TV1
32	95	109	MWKNDMVDQMHEDII	C.ZM651,C
33	98	112	NNMVEQMQEDVISLW	1.TH023,1.A244,CRF01
33	98	112	NNMVEQMHTDIISLW	A
33	98	112	NNMVEQMHEDIISLW	B.MN,M,B,D,CRF02
33	98	112	NDMVEQMHEDIISLW	C.1086
33	98	112	NDMADQMHEDVISLW	C.TV1
33	98	112	NDMVDQMHEDIISLW	C.ZM651,C
34	101	115	VEQMQEDVISLWDQS	1.TH023,1.A244,CRF01
34	101	115	VEQMHTDIISLWDQS	A
34	101	115	VEQMHEDIISLWDQS	B.MN,M,B,D,CRF02
34	101	115	VEQMHEDIISLWDES	C.1086
34	101	115	ADQMHEDVISLWDQS	C.TV1
34	101	115	VDQMHEDIISLWDQS	C.ZM651,C
35	104	118	MQEDVISLWDQSLKP	1.TH023,1.A244,CRF01
35	104	118	MHTDIISLWDQSLKP	A
35	104	118	MHEDIISLWDESLKP	C.1086
35	104	118	MHEDVISLWDQSLKP	C.TV1
35	104	118	MHEDIISLWDQSLKP	C.ZM651,B.MN,M,B,C,D,CRF02
36	107	121	DIISLWDESLKPCVK	C.1086
36	107	121	DVISLWDQSLKPCVK	C.TV1,1.TH023,1.A244,CRF01
36	107	121	DIISLWDQSLKPCVK	C.ZM651,B.MN,M,A,B,C,D,CRF02
37	110	124	SLWDESLKPCVKLTP	C.1086
37	110	124	SLWDQSLKPCVKLTP	C.ZM651,C.TV1,B.MN,1.TH023,1.A244,M,A,B,C,D,CRF01,CRF02
38	113	127	DQSLKPCVKLTPPCV	1.A244
38	113	127	DESLKPCVKLTPLCV	C.1086
38	113	127	DQSLKPCVKLTPLCV	C.ZM651,C.TV1,B.MN,1.TH023,M,A,B,C,D,CRF01,CRF02
39	116	130	LKPCVKLTPPCVTLH	1.A244
39	116	130	LKPCVKLTPLCVTLN	C.ZM651,C.TV1,C.1086,B.MN,1.TH023,M,A,B,C,D,CRF01,CRF02
40	119	133	CVKLTPPCVTLHCTN	1.A244
40	119	133	CVKLTPLCVTLNCSN	A
40	119	133	CVKLTPLCVTLNCTN	C.1086,1.TH023,M,C,CRF01
40	119	133	CVKLTPLCVTLNCTD	C.TV1,B.MN,B,D
40	119	133	CVKLTPLCVTLNCTE	C.ZM651
40	119	133	CVKLTPLCVTLNCHN	CRF02
41	122	136	LTPPCVTLHCTNANL	1.A244
41	122	136	LTPLCVTLNCTNANV	1.TH023
41	122	136	LTPLCVTLNCSNVNN	A
41	122	136	LTPLCVTLNCTDLNN	B
41	122	136	LTPLCVTLNCTDLRN	B.MN
41	122	136	LTPLCVTLNCTNVNV	C
41	122	136	LTPLCVTLNCTNVKG	C.1086
41	122	136	LTPLCVTLNCTDTNV	C.TV1
41	122	136	LTPLCVTLNCTEVNV	C.ZM651
41	122	136	LTPLCVTLNCTNANL	CRF01
41	122	136	LTPLCVTLNCHNVNN	CRF02
41	122	136	LTPLCVTLNCTDWKN	D
41	122	136	LTPLCVTLNCTNVNN	M
42	125	139	PCVTLHCTNANLTKA	1.A244
42	125	139	LCVTLNCTNANVTNV	1.TH023
42	125	139	LCVTLNCSNVNNNNT	A
42	125	139	LCVTLNCTDLNNNTT	B
42	125	139	LCVTLNCTDLRNTTN	B.MN
42	125	139	LCVTLNCTNVNVNNT	C
42	125	139	LCVTLNCTNVKGNES	C.1086
42	125	139	LCVTLNCTDTNVTGN	C.TV1
42	125	139	LCVTLNCTEVNVTRN	C.ZM651
42	125	139	LCVTLNCTNANLTNV	CRF01
42	125	139	LCVTLNCHNVNNSNS	CRF02
42	125	139	LCVTLNCTDWKNNNT	D
42	125	139	LCVTLNCTNVNNNNT	M
43	128	142	TLHCTNANLTKANLT	1.A244
43	128	142	ANLTKANLTNVNNRT	1.A244
43	128	142	CTNANLTKANLTNVN	1.A244
43	128	142	NLTNVNNRTNVSNII	1.A244
43	128	142	TKANLTNVNNRTNVS	1.A244
43	128	142	CTNANVTNVKNITNV	1.TH023
43	128	142	NVTNVKNITNVPNII	1.TH023
43	128	142	TLNCTNANVTNVKNI	1.TH023
43	128	142	ANVTNVKNITNVPNI	1.TH023
43	128	142	TLNCSNVNNNNTNIT	A
43	128	142	TLNCTDLNNNTTTTN	B
43	128	142	LRNTTNTNNSTDNNN	B.MN
43	128	142	TLNCTDLRNTTNTNN	B.MN
43	128	142	NTNNSTDNNNSKSEG	B.MN
43	128	142	TTNTNNSTDNNNSKS	B.MN
43	128	142	CTDLRNTTNTNNSTD	B.MN
43	128	142	TLNCTNVNVNNTN	C
43	128	142	TLNCTNVKGNESDTS	C.1086
43	128	142	TGNSTNNKKGTGTNG	C.TV1
43	128	142	TGNRTVTGNSTNNKK	C.TV1
43	128	142	CTDTNVTGNRTVTGN	C.TV1
43	128	142	RTVTGNSTNNKKGTG	C.TV1
43	128	142	TNVTGNRTVTGNSTN	C.TV1
43	128	142	TLNCTDTNVTGNRTV	C.TV1
43	128	142	STNNKKGTGTNGTGI	C.TV1
43	128	142	TLNCTEVNVTRNVNN	C.ZM651
43	128	142	TLNCTNANLTNVNNT	CRF01
43	128	142	TLNCHNVNNSNSNIS	CRF02
43	128	142	TLNCTDWKNNNTTNN	D
43	128	142	TLNCTNVNNNNTNIT	M
44	131	145	NVNNRTNVSNIIGNI	1.A244
44	131	145	NVKNITNVPNIIGNI	1.TH023
44	131	145	CSNVNNNNTNITSDM	A
44	131	145	CTDLNNNTTTTNSSS	B
44	131	145	NSTDNNNSKSEGTIK	B.MN
44	131	145	CTNVNVNNTNNSM	C
44	131	145	CTNVKGNESDTSEVM	C.1086
44	131	145	NNKKGTGTNGTGIYN	C.TV1
44	131	145	CTEVNVTRNVNNSVV	C.ZM651
44	131	145	CTNANLTNVNNTTNV	CRF01
44	131	145	CHNVNNSNSNISSNM	CRF02
44	131	145	CTDWKNNNTTNNTTT	D
44	131	145	CTNVNNNNTNITSNM	M
45	134	148	NRTNVSNIIGNITDE	1.A244
45	134	148	NITNVPNIIGNITDE	1.TH023
45	134	148	VNNNNTNITSDMKEE	A
45	134	148	LNNNTTTTNSSSEKM	B
45	134	148	DNNNSKSEGTIKGGE	B.MN
45	134	148	VNVNNTNNSMKGE	C
45	134	148	KGTGTNGTGIYNIEE	C.TV1
45	134	148	VNVTRNVNNSVVNNT	C.ZM651
45	134	148	ANLTNVNNTTNVSNI	CRF01
45	134	148	VNNSNSNISSNMQGE	CRF02
45	134	148	WKNNNTTNNTTTEDI	D
45	134	148	VNNNNTNITSNMKGE	M
46	137	151	NVSNIIGNITDEVRN	1.A244
46	137	151	NVPNIIGNITDEVRN	1.TH023
46	137	151	NNTNITSDMKEEIKN	A
46	137	151	NTTTTNSSSEKMEKG	B
46	137	151	NSKSEGTIKGGEMKN	B.MN
46	137	151	NNTNNSMKGEIKN	C
46	137	151	VKGNESDTSEVMKNC	C.1086
46	137	151	GTNGTGIYNIEEMKN	C.TV1
46	137	151	TRNVNNSVVNNTTNV	C.ZM651
46	137	151	TNVNNTTNVSNIIGN	CRF01
46	137	151	SNSNISSNMQGEIKN	CRF02
46	137	151	NNTTNNTTTEDIEMK	D
46	137	151	NNTNITSNMKGEIKN	M
47	142	156	NIIGNITDEVRNCSF	1.TH023,1.A244,CRF01
47	142	156	NITSDMKEEIKNCSF	A
47	142	156	SSEKMEKGEIKNCSF	B
47	142	156	TTNSSSEKMEKGEIK	B
47	142	156	SSSEKMEKGEIKNCS	B
47	142	156	SEGTIKGGEMKNCSF	B.MN
47	142	156	NNSMKGEIKNCSF	C
47	142	156	NESDTSEVMKNCSFK	C.1086
47	142	156	GTGIYNIEEMKNCSF	C.TV1
47	142	156	NVNNSMNGDMKNCSF	C.ZM651
47	142	156	TNVNNSMNGDMKNCS	C.ZM651
47	142	156	SVVNNTTNVNNSMNG	C.ZM651
47	142	156	NNTTNVNNSMNGDMK	C.ZM651
47	142	156	VNNSVVNNTTNVNNS	C.ZM651
47	142	156	NNTTNVSNIIGNITD	CRF01
47	142	156	TNVSNIIGNITDEVR	CRF01
47	142	156	NISSNMQGEIKNCSF	CRF02
47	142	156	TNNTTTEDIEMKNCS	D
47	142	156	NNTTTEDIEMKNCSF	D
47	142	156	NITSNMKGEIKNCSF	M
48	148	162	GNITDEVRNCSFNMT	1.TH023,1.A244,CRF01
48	148	162	SDMKEEIKNCSFNMT	A
48	148	162	KMEKGEIKNCSFNIT	B
48	148	162	TIKGGEMKNCSFNIT	B.MN
48	148	162	NSMKGEIKNCSFNTT	C
48	148	162	DTSEVMKNCSFKATT	C.1086
48	148	162	IYNIEEMKNCSFNVT	C.TV1
48	148	162	NSMNGDMKNCSFNIT	C.ZM651
48	148	162	SNMQGEIKNCSFNMT	CRF02
48	148	162	TTEDIEMKNCSFNIT	D
48	148	162	SNMKGEIKNCSFNMT	M
49	151	165	TDEVRNCSFNMTTEL	1.TH023,1.A244,CRF01
49	151	165	KEEIKNCSFNMTTEL	A
49	151	165	KGEIKNCSFNITTSI	B
49	151	165	GGEMKNCSFNITTSI	B.MN
49	151	165	KGEIKNCSFNTTTEI	C
49	151	165	SEVMKNCSFKATTEL	C.1086
49	151	165	IEEMKNCSFNVTTEL	C.TV1
49	151	165	NGDMKNCSFNITTEL	C.ZM651
49	151	165	QGEIKNCSFNMTTEL	CRF02
49	151	165	DIEMKNCSFNITTEV	D
49	151	165	KGEIKNCSFNMTTEI	M
50	154	168	VRNCSFNMTTELRDK	1.TH023,1.A244,CRF01
50	154	168	IKNCSFNMTTELRDK	A,CRF02
50	154	168	IKNCSFNITTSIRDK	B
50	154	168	MKNCSFNITTSIGDK	B.MN
50	154	168	IKNCSFNTTTEIRDK	C
50	154	168	MKNCSFKATTELKDK	C.1086
50	154	168	MKNCSFNVTTELRNK	C.TV1
50	154	168	MKNCSFNITTELKDK	C.ZM651
50	154	168	MKNCSFNITTEVRDK	D
50	154	168	IKNCSFNMTTEIRDK	M
51	157	171	CSFNMTTELRDKKQK	1.TH023,1.A244,A,CRF01,CRF02
51	157	171	CSFNITTSIRDKVQK	B
51	157	171	CSFNITTSIGDKMQK	B.MN
51	157	171	CSFNTTTEIRDKKQK	C
51	157	171	CSFKATTELKDKKHK	C.1086
51	157	171	CSFNVTTELRNKKHK	C.TV1
51	157	171	CSFNITTELKDKKKN	C.ZM651
51	157	171	CSFNITTEVRDKKKQ	D
51	157	171	CSFNMTTEIRDKKQK	M
52	160	174	NMTTELRDKKQKVHA	1.TH023,1.A244
52	160	174	NMTTELRDKKQKVYS	A
52	160	174	NITTSIRDKVQKEYA	B
52	160	174	NITTSIGDKMQKEYA	B.MN
52	160	174	NTTTEIRDKKQKVYA	C
52	160	174	KATTELKDKKHKVHA	C.1086
52	160	174	NVTTELRNKKHKEYA	C.TV1
52	160	174	NITTELKDKKKNVYA	C.ZM651
52	160	174	NMTTELRDKKQKVYA	CRF01,CRF02
52	160	174	NITTEVRDKKKQVYA	D
52	160	174	NMTTEIRDKKQKVYA	M
53	163	177	TELRDKKQKVHALFY	1.TH023,1.A244
53	163	177	TELRDKKQKVYSLFY	A
53	163	177	TSIRDKVQKEYALFY	B
53	163	177	TSIGDKMQKEYALLY	B.MN
53	163	177	TELKDKKHKVHALFY	C.1086
53	163	177	TELRNKKHKEYALFY	C.TV1
53	163	177	TELKDKKKNVYALFY	C.ZM651
53	163	177	TELRDKKQKVYALFY	CRF01,CRF02
53	163	177	TEVRDKKKQVYALFY	D
53	163	177	TEIRDKKQKVYALFY	M,C
54	166	180	RDKKQKVHALFYKLD	1.TH023,1.A244
54	166	180	RDKKQKVYSLFYRLD	A
54	166	180	RDKVQKEYALFYKLD	B
54	166	180	GDKMQKEYALLYKLD	B.MN
54	166	180	KDKKHKVHALFYKLD	C.1086
54	166	180	RNKKHKEYALFYRLD	C.TV1
54	166	180	KDKKKNVYALFYKLD	C.ZM651
54	166	180	RDKKQKVYALFYKLD	CRF01
54	166	180	RDKKKQVYALFYKLD	D
54	166	180	RDKKQKVYALFYRLD	M,C,CRF02
55	169	183	KQKVHALFYKLDIVP	1.TH023,1.A244
55	169	183	KQKVYSLFYRLDVVQ	A
55	169	183	VQKEYALFYKLDVVP	B
55	169	183	MQKEYALLYKLDIEP	B.MN
55	169	183	KQKVYALFYRLDIVP	C
55	169	183	KHKVHALFYKLDVVP	C.1086
55	169	183	KHKEYALFYRLDIVS	C.TV1
55	169	183	KKNVYALFYKLDIVS	C.ZM651
55	169	183	KQKVYALFYKLDIVQ	CRF01
55	169	183	KQKVYALFYRLDVVQ	CRF02
55	169	183	KKQVYALFYKLDVVP	D
55	169	183	KQKVYALFYRLDVVP	M
56	172	186	VHALFYKLDIVPIED	1.TH023,1.A244
56	172	186	VYSLFYRLDVVQINE	A
56	172	186	EYALFYKLDVVPIDN	B
56	172	186	EYALLYKLDIEPIDN	B.MN
56	172	186	VYALFYRLDIVPLNE	C
56	172	186	VHALFYKLDVVPLNG	C.1086
56	172	186	EYALFYRLDIVSLNN	C.TV1
56	172	186	VYALFYKLDIVSLNE	C.ZM651
56	172	186	VYALFYKLDIVQIEN	CRF01
56	172	186	VYALFYRLDVVQINE	CRF02
56	172	186	VYALFYKLDVVPIDN	D
56	172	186	VYALFYRLDVVPINN	M
57	175	189	YKLDIVPIEDNNDSS	1.A244
57	175	189	LFYKLDIVPIEDNND	1.A244
57	175	189	LFYKLDIVPIEDNTS	1.TH023
57	175	189	YKLDIVPIEDNTSSS	1.TH023
57	175	189	LFYRLDVVQINENSN	A
57	175	189	LFYKLDVVPIDNDNT	B
57	175	189	LLYKLDIEPIDNDST	B.MN
57	175	189	LFYRLDIVPLNENNS	C
57	175	189	LFYKLDVVPLNGNSS	C.1086
57	175	189	LFYRLDIVSLNNKPN	C.TV1
57	175	189	LFYKLDIVSLNETDD	C.ZM651
57	175	189	LFYKLDIVQIENNNS	CRF01
57	175	189	LFYRLDVVQINENNS	CRF02
57	175	189	LFYKLDVVPIDNNNN	D
57	175	189	LFYRLDVVPINNNSS	M
58	178	192	DIVPIEDNNDSSEYR	1.A244
58	178	192	DIVPIEDNTSSSEYR	1.TH023
58	178	192	RLDVVQINENSNSSE	A
58	178	192	KLDVVPIDNDNTSYR	B
58	178	192	KLDIEPIDNDSTSYR	B.MN
58	178	192	RLDIVPLNENNSSEY	C
58	178	192	KLDVVPLNGNSSSSG	C.1086
58	178	192	DVVPLNGNSSSSGEY	C.1086
58	178	192	RLDIVSLNNKPNEYR	C.TV1
58	178	192	KLDIVSLNETDDSET	C.ZM651
58	178	192	KLDIVQIENNNSSEY	CRF01
58	178	192	RLDVVQINENNSSQY	CRF02
58	178	192	KLDVVPIDNNNNTSY	D
58	178	192	RLDVVPINNNSSEYR	M
59	181	195	PIEDNNDSSEYRLIN	1.A244
59	181	195	PIEDNTSSSEYRLIN	1.TH023
59	181	195	VVQINENSNSSEYRL	A
59	181	195	VVPIDNDNTSYRLIS	B
59	181	195	IEPIDNDSTSYRLIS	B.MN
59	181	195	IVPLNENNSSEYRLI	C
59	181	195	PLNGNSSSSGEYRLI	C.1086
59	181	195	NGNSSSSGEYRLINC	C.1086
59	181	195	IVSLNNKPNEYRLIN	C.TV1
59	181	195	LNETDDSETGNSSKY	C.ZM651
59	181	195	TDDSETGNSSKYYRL	C.ZM651
59	181	195	IVSLNETDDSETGNS	C.ZM651
59	181	195	IVQIENNNSSEYRLI	CRF01
59	181	195	VVQINENNSSQYRLI	CRF02
59	181	195	VVPIDNNNNTSYRLI	D
59	181	195	VVPINNNSSEYRLIN	M
60	184	198	DNNDSSEYRLINCNT	1.A244
60	184	198	DNTSSSEYRLINCNT	1.TH023
60	184	198	INENSNSSEYRLINC	A
60	184	198	IDNDNTSYRLISCNT	B
60	184	198	IDNDSTSYRLISCNT	B.MN
60	184	198	LNENNSSEYRLINCN	C
60	184	198	NSSSSGEYRLINCNT	C.1086
60	184	198	LNNKPNEYRLINCNT	C.TV1
60	184	198	SETGNSSKYYRLINC	C.ZM651
60	184	198	GNSSKYYRLINCNTS	C.ZM651
60	184	198	IENNNSSEYRLINCN	CRF01
60	184	198	INENNSSQYRLINCN	CRF02
60	184	198	IDNNNNTSYRLINCN	D
60	184	198	INNNSSEYRLINCNT	M
61	187	201	DSSEYRLINCNTSVI	1.A244
61	187	201	SSSEYRLINCNTSVI	1.TH023
61	187	201	NSNSSEYRLINCNTS	A
61	187	201	DNTSYRLISCNTSVI	B
61	187	201	DSTSYRLISCNTSVI	B.MN
61	187	201	NSSEYRLINCNTSTI	C
61	187	201	NNSSEYRLINCNTST	C
61	187	201	SSGEYRLINCNTSAI	C.1086
61	187	201	KPNEYRLINCNTSAI	C.TV1
61	187	201	SSKYYRLINCNTSAL	C.ZM651
61	187	201	NSSEYRLINCNTSVI	CRF01
61	187	201	NNSSEYRLINCNTSV	CRF01
61	187	201	NSSQYRLINCNTSAI	CRF02
61	187	201	NNSSQYRLINCNTSA	CRF02
61	187	201	NNTSYRLINCNTSAI	D
61	187	201	NNNTSYRLINCNTSA	D
61	187	201	NSSEYRLINCNTSAI	M,A
62	190	204	EYRLINCNTSVIKQP	1.A244
62	190	204	EYRLINCNTSVIKQA	1.TH023,CRF01
62	190	204	SYRLISCNTSVITQA	B.MN,B
62	190	204	EYRLINCNTSTITQA	C
62	190	204	EYRLINCNTSAITQA	C.TV1,C.1086,M,A
62	190	204	YYRLINCNTSALTQA	C.ZM651
62	190	204	QYRLINCNTSAITQA	CRF02
62	190	204	SYRLINCNTSAITQA	D
63	193	207	LINCNTSVIKQPCPK	1.A244
63	193	207	LINCNTSVIKQACPK	1.TH023,CRF01
63	193	207	LISCNTSVITQACPK	B.MN,B
63	193	207	LINCNTSTITQACPK	C
63	193	207	LINCNTSAITQACPK	C.TV1,C.1086,M,A,D,CRF02
63	193	207	LINCNTSALTQACPK	C.ZM651
64	196	210	CNTSVIKQPCPKISF	1.A244
64	196	210	CNTSVIKQACPKISF	1.TH023,CRF01
64	196	210	CNTSVITQACPKVSF	B
64	196	210	CNTSVITQACPKISF	B.MN
64	196	210	CNTSTITQACPKVSF	C
64	196	210	CNTSAITQACPKVSF	C.TV1,C.1086,M,A,CRF02
64	196	210	CNTSALTQACPKVSF	C.ZM651
64	196	210	CNTSAITQACPKVTF	D
65	199	213	SVIKQPCPKISFDPI	1.A244
65	199	213	SVIKQACPKISFDPI	1.TH023,CRF01
65	199	213	SVITQACPKVSFEPI	B
65	199	213	SVITQACPKISFEPI	B.MN
65	199	213	STITQACPKVSFDPI	C
65	199	213	SAITQACPKVSFDPI	C.TV1,C.1086
65	199	213	SALTQACPKVSFDPI	C.ZM651
65	199	213	SAITQACPKVTFEPI	D
65	199	213	SAITQACPKVSFEPI	M,A,CRF02
66	202	216	KQPCPKISFDPIPIH	1.A244
66	202	216	KQACPKISFDPIPIH	1.TH023,CRF01
66	202	216	TQACPKISFEPIPIH	B.MN
66	202	216	TQACPKVSFDPIPLH	C.1086
66	202	216	TQACPKVSFDPIPIH	C.ZM651,C.TV1,C
66	202	216	TQACPKVTFEPIPIH	D
66	202	216	TQACPKVSFEPIPIH	M,A,B,CRF02
67	205	219	CPKISFDPIPIHYCT	1.TH023,1.A244,CRF01
67	205	219	CPKISFEPIPIHYCA	B.MN
67	205	219	CPKVSFDPIPLHYCA	C.1086
67	205	219	CPKVSFDPIPIHYCA	C.ZM651,C.TV1,C
67	205	219	CPKVTFEPIPIHYCA	D
67	205	219	CPKVSFEPIPIHYCA	M,A,B,CRF02
68	208	222	ISFDPIPIHYCTPAG	1.TH023,1.A244,CRF01
68	208	222	ISFEPIPIHYCAPAG	B.MN
68	208	222	VSFDPIPLHYCAPAG	C.1086
68	208	222	VSFDPIPIHYCAPAG	C.ZM651,C.TV1,C
68	208	222	VTFEPIPIHYCAPAG	D
68	208	222	VSFEPIPIHYCAPAG	M,A,B,CRF02
69	211	225	DPIPIHYCTPAGYAI	1.TH023,1.A244,CRF01
69	211	225	EPIPIHYCAPAGFAI	B.MN,M,A,B,D,CRF02
69	211	225	DPIPLHYCAPAGFAI	C.1086
69	211	225	DPIPIHYCAPAGYAI	C.ZM651,C.TV1,C
70	214	228	PIHYCTPAGYAILKC	1.TH023,1.A244,CRF01
70	214	228	PIHYCAPAGFAILKC	B.MN,M,A,B,D,CRF02
70	214	228	PLHYCAPAGFAILKC	C.1086
70	214	228	PIHYCAPAGYAILKC	C.ZM651,C.TV1,C
71	217	231	YCTPAGYAILKCNDK	1.TH023,1.A244,CRF01
71	217	231	YCAPAGFAILKCKDK	A
71	217	231	YCAPAGFAILKCNDK	B.MN,M,B,D,CRF02
71	217	231	YCAPAGFAILKCNNK	C.1086
71	217	231	YCAPAGYAILKCNNK	C.ZM651,C.TV1,C
72	220	234	PAGYAILKCNDKNFN	1.TH023,1.A244,CRF01
72	220	234	PAGFAILKCKDKEFN	A
72	220	234	PAGFAILKCNDKKFN	B,D
72	220	234	PAGFAILKCNDKKFS	B.MN
72	220	234	PAGFAILKCNNKTFN	C.1086
72	220	234	PAGYAILKCNNKTFN	C.ZM651,C.TV1,C
72	220	234	PAGFAILKCNDKEFN	CRF02
72	220	234	PAGFAILKCNDKTFN	M
73	223	237	YAILKCNDKNFNGTG	1.TH023,1.A244,CRF01
73	223	237	FAILKCKDKEFNGTG	A
73	223	237	FAILKCNDKKFNGTG	B,D
73	223	237	FAILKCNDKKFSGKG	B.MN
73	223	237	FAILKCNNKTFNGTG	C.1086
73	223	237	YAILKCNNKTFNGTG	C.ZM651,C.TV1,C
73	223	237	FAILKCNDKEFNGTG	CRF02
73	223	237	FAILKCNDKTFNGTG	M
74	226	240	LKCNDKNFNGTGPCK	1.TH023,1.A244,CRF01
74	226	240	LKCKDKEFNGTGPCK	A
74	226	240	LKCNDKKFNGTGPCT	B
74	226	240	LKCNDKKFSGKGSCK	B.MN
74	226	240	LKCNNKTFNGTGPCN	C
74	226	240	LKCNNKTFNGTGPCR	C.1086
74	226	240	LKCNNKTFNGTGPCY	C.TV1
74	226	240	LKCNNKTFNGTGPCH	C.ZM651
74	226	240	LKCNDKEFNGTGPCK	CRF02
74	226	240	LKCNDKKFNGTGPCK	D
74	226	240	LKCNDKTFNGTGPCK	M
75	229	243	NDKNFNGTGPCKNVS	1.TH023,1.A244,CRF01
75	229	243	KDKEFNGTGPCKNVS	A
75	229	243	NDKKFNGTGPCTNVS	B
75	229	243	NDKKFSGKGSCKNVS	B.MN
75	229	243	NNKTFNGTGPCNNVS	C
75	229	243	NNKTFNGTGPCRNVS	C.1086
75	229	243	NNKTFNGTGPCYNVS	C.TV1
75	229	243	NNKTFNGTGPCHNVS	C.ZM651
75	229	243	NDKEFNGTGPCKNVS	CRF02
75	229	243	NDKKFNGTGPCKNVS	D
75	229	243	NDKTFNGTGPCKNVS	M
76	232	246	NFNGTGPCKNVSSVQ	1.TH023,1.A244,CRF01
76	232	246	EFNGTGPCKNVSTVQ	A,CRF02
76	232	246	KFNGTGPCTNVSTVQ	B
76	232	246	KFSGKGSCKNVSTVQ	B.MN
76	232	246	TFNGTGPCNNVSTVQ	C
76	232	246	TFNGTGPCRNVSTVQ	C.1086
76	232	246	TFNGTGPCYNVSTVQ	C.TV1
76	232	246	TFNGTGPCHNVSTVQ	C.ZM651
76	232	246	KFNGTGPCKNVSTVQ	D
76	232	246	TFNGTGPCKNVSTVQ	M
77	235	249	GTGPCKNVSSVQCTH	1.TH023,1.A244,CRF01
77	235	249	GTGPCTNVSTVQCTH	B
77	235	249	GKGSCKNVSTVQCTH	B.MN
77	235	249	GTGPCNNVSTVQCTH	C
77	235	249	GTGPCRNVSTVQCTH	C.1086
77	235	249	GTGPCYNVSTVQCTH	C.TV1
77	235	249	GTGPCHNVSTVQCTH	C.ZM651
77	235	249	GTGPCKNVSTVQCTH	M,A,D,CRF02
78	238	252	PCKNVSSVQCTHGIK	1.TH023,1.A244,CRF01
78	238	252	PCTNVSTVQCTHGIR	B
78	238	252	SCKNVSTVQCTHGIR	B.MN
78	238	252	PCNNVSTVQCTHGIK	C
78	238	252	PCRNVSTVQCTHGIK	C.1086
78	238	252	PCYNVSTVQCTHGIR	C.TV1
78	238	252	PCHNVSTVQCTHGIK	C.ZM651
78	238	252	PCKNVSTVQCTHGIK	M,A,D,CRF02
79	241	255	NVSSVQCTHGIKPVV	1.TH023,1.A244,CRF01
79	241	255	NVSTVQCTHGIRPVV	C.TV1,B.MN,B
79	241	255	NVSTVQCTHGIKPVV	C.ZM651,C.1086,M,A,C,D,CRF02
80	244	258	SVQCTHGIKPVVSTQ	1.TH023,1.A244,CRF01
80	244	258	TVQCTHGIRPVVSTQ	C.TV1,B.MN,B
80	244	258	TVQCTHGIKPVVSTQ	C.ZM651,C.1086,M,A,C,D,CRF02
81	247	261	CTHGIRPVVSTQLLL	C.TV1,B.MN,B
81	247	261	CTHGIKPVVSTQLLL	C.ZM651,C.1086,1.TH023,1.A244,M,A,C,D,CRF01,CRF02
82	250	264	GIRPVVSTQLLLNGS	C.TV1,B.MN,B
82	250	264	GIKPVVSTQLLLNGS	C.ZM651,C.1086,1.TH023,1.A244,M,A,C,D,CRF01,CRF02
83	253	267	PVVSTQLLLNGSLAE	C.ZM651,C.TV1,C.1086,B.MN,1.TH023,1.A244,M,A,B,C,D,CRF01,CRF02
84	256	270	STQLLLNGSLAEGEV	A
84	256	270	STQLLLNGSLAEEEV	B.MN,B
84	256	270	STQLLLNGSLAEEEI	C.1086,1.TH023,1.A244,M,C,D,CRF01,CRF02
84	256	270	STQLLLNGSLAEGEI	C.TV1
84	256	270	STQLLLNGSLAEEGI	C.ZM651
85	259	273	LLLNGSLAEGEVMIR	A
85	259	273	LLLNGSLAEEEVVIR	B.MN,B
85	259	273	LLLNGSLAEEEIIIR	C.1086,1.TH023,1.A244,M,C,D,CRF01
85	259	273	LLLNGSLAEGEIIIR	C.TV1
85	259	273	LLLNGSLAEEGIIIR	C.ZM651
85	259	273	LLLNGSLAEEEIVIR	CRF02
86	262	276	NGSLAEGEVMIRSEN	A
86	262	276	NGSLAEEEVVIRSEN	B
86	262	276	NGSLAEEEVVIRSED	B.MN
86	262	276	NGSLAEEEIIIRSEN	C.1086,1.TH023,1.A244,M,C,D,CRF01
86	262	276	NGSLAEGEIIIRSEN	C.TV1
86	262	276	NGSLAEEGIIIRSEN	C.ZM651
86	262	276	NGSLAEEEIVIRSEN	CRF02
87	265	279	LAEGEVMIRSENITN	A
87	265	279	LAEEEVVIRSENFTD	B
87	265	279	LAEEEVVIRSEDFTD	B.MN
87	265	279	LAEEEIIIRSENLTN	C.1086,1.TH023,1.A244,C,D,CRF01
87	265	279	LAEGEIIIRSENLTE	C.TV1
87	265	279	LAEEGIIIRSENLTN	C.ZM651
87	265	279	LAEEEIVIRSENITN	CRF02
87	265	279	LAEEEIIIRSENITN	M
88	268	282	GEVMIRSENITNNAK	A
88	268	282	EEVVIRSENFTDNAK	B
88	268	282	EEVVIRSEDFTDNAK	B.MN
88	268	282	EEIIIRSENLTNNAK	C.1086,1.TH023,1.A244,C,D,CRF01
88	268	282	GEIIIRSENLTENTK	C.TV1
88	268	282	EGIIIRSENLTNNVK	C.ZM651
88	268	282	EEIVIRSENITNNAK	CRF02
88	268	282	EEIIIRSENITNNAK	M
89	271	285	MIRSENITNNAKNII	A
89	271	285	VIRSENFTDNAKTII	B
89	271	285	VIRSEDFTDNAKTII	B.MN
89	271	285	IIRSENLTNNAKTII	C.1086,1.TH023,1.A244,C,CRF01
89	271	285	IIRSENLTENTKTII	C.TV1
89	271	285	IIRSENLTNNVKTII	C.ZM651
89	271	285	VIRSENITNNAKTII	CRF02
89	271	285	IIRSENLTNNAKIII	D
89	271	285	IIRSENITNNAKTII	M
90	274	288	SENITNNAKNIIVQL	A
90	274	288	SENFTDNAKTIIVQL	B
90	274	288	SEDFTDNAKTIIVHL	B.MN
90	274	288	SENLTNNAKTIIVHL	C.1086,1.TH023,1.A244,C,CRF01
90	274	288	SENLTENTKTIIVHL	C.TV1
90	274	288	SENLTNNVKTIIVHL	C.ZM651
90	274	288	SENLTNNAKIIIVQL	D
90	274	288	SENITNNAKTIIVQL	M,CRF02
91	277	291	LTNNAKTIIVHLNKS	1.TH023,1.A244,CRF01
91	277	291	ITNNAKNIIVQLTEP	A
91	277	291	FTDNAKTIIVQLNES	B
91	277	291	FTDNAKTIIVHLKES	B.MN
91	277	291	LTNNAKTIIVHLNES	C.1086,C
91	277	291	LTENTKTIIVHLNES	C.TV1
91	277	291	LTNNVKTIIVHLNRS	C.ZM651
91	277	291	ITNNAKTIIVQLNEP	CRF02
91	277	291	LTNNAKIIIVQLNES	D
91	277	291	ITNNAKTIIVQLNES	M
92	280	294	NAKTIIVHLNKSVVI	1.A244
92	280	294	NAKTIIVHLNKSVEI	1.TH023,CRF01
92	280	294	NAKNIIVQLTEPVKI	A
92	280	294	NAKTIIVHLKESVQI	B.MN
92	280	294	NAKTIIVHLNESVEI	C
92	280	294	NAKTIIVHLNESVNI	C.1086
92	280	294	NTKTIIVHLNESIEI	C.TV1
92	280	294	NVKTIIVHLNRSIEI	C.ZM651
92	280	294	NAKTIIVQLNEPVKI	CRF02
92	280	294	NAKIIIVQLNESVTI	D
92	280	294	NAKTIIVQLNESVEI	M,B
93	283	297	TIIVHLNKSVVINCT	1.A244
93	283	297	TIIVHLNKSVEINCT	1.TH023,CRF01
93	283	297	NIIVQLTEPVKINCT	A
93	283	297	TIIVHLKESVQINCT	B.MN
93	283	297	TIIVHLNESVEIVCT	C
93	283	297	TIIVHLNESVNIVCT	C.1086
93	283	297	TIIVHLNESIEINCT	C.TV1
93	283	297	TIIVHLNRSIEIVCV	C.ZM651
93	283	297	TIIVQLNEPVKINCT	CRF02
93	283	297	IIIVQLNESVTINCT	D
93	283	297	TIIVQLNESVEINCT	M,B
94	286	300	VHLNKSVVINCTRPS	1.A244
94	286	300	VHLNKSVEINCTRPS	1.TH023,CRF01
94	286	300	VQLTEPVKINCTRPN	A
94	286	300	VHLKESVQINCTRPN	B.MN
94	286	300	VHLNESVEIVCTRPN	C
94	286	300	VHLNESVNIVCTRPN	C.1086
94	286	300	VHLNESIEINCTRPN	C.TV1
94	286	300	VHLNRSIEIVCVRPN	C.ZM651
94	286	300	VQLNEPVKINCTRPG	CRF02
94	286	300	VQLNESVTINCTRPY	D
94	286	300	VQLNESVEINCTRPN	M,B
95	289	303	NKSVVINCTRPSNNT	1.A244
95	289	303	NKSVEINCTRPSNNT	1.TH023,CRF01
95	289	303	TEPVKINCTRPNNNT	A
95	289	303	KESVQINCTRPNYNK	B.MN
95	289	303	NESVEIVCTRPNNNT	C
95	289	303	NESVNIVCTRPNNNT	C.1086
95	289	303	NESIEINCTRPNNNT	C.TV1
95	289	303	NRSIEIVCVRPNNNT	C.ZM651
95	289	303	NEPVKINCTRPGNNT	CRF02
95	289	303	NESVTINCTRPYNNT	D
95	289	303	NESVEINCTRPNNNT	M,B
96	292	306	VVINCTRPSNNTRTS	1.A244
96	292	306	VEINCTRPSNNTRTS	1.TH023,CRF01
96	292	306	VKINCTRPNNNTRKS	A
96	292	306	VQINCTRPNYNKRKR	B.MN
96	292	306	VEIVCTRPNNNTRKS	C
96	292	306	VNIVCTRPNNNTRKS	C.1086
96	292	306	IEINCTRPNNNTRKS	C.TV1
96	292	306	IEIVCVRPNNNTRQS	C.ZM651
96	292	306	VKINCTRPGNNTRKS	CRF02
96	292	306	VTINCTRPYNNTRQS	D
96	292	306	VEINCTRPNNNTRKS	M,B
97	295	309	NCTRPSNNTRTSITI	1.A244,CRF01
97	295	309	NCTRPSNNTRTSINI	1.TH023
97	295	309	NCTRPNYNKRKRIHI	B.MN
97	295	309	VCTRPNNNTRKSIRI	C.1086,C
97	295	309	NCTRPNNNTRKSVRI	C.TV1,A
97	295	309	VCVRPNNNTRQSIRI	C.ZM651
97	295	309	NCTRPGNNTRKSVRI	CRF02
97	295	309	NCTRPYNNTRQSTHI	D
97	295	309	NCTRPNNNTRKSIHI	M,B
98	298	312	RPSNNTRTSITIGPG	1.A244,CRF01
98	298	312	RPSNNTRTSINIGPG	1.TH023
98	298	312	RPNYNKRKRIHIGPG	B.MN
98	298	312	RPNNNTRKSIRIGPG	C.1086,C
98	298	312	RPNNNTRKSVRIGPG	C.TV1,A
98	298	312	RPNNNTRQSIRIGPG	C.ZM651
98	298	312	RPGNNTRKSVRIGPG	CRF02
98	298	312	RPYNNTRQSTHIGPG	D
98	298	312	RPNNNTRKSIHIGPG	M,B
99	301	315	NNTRTSITIGPGQVF	1.A244,CRF01
99	301	315	NNTRTSINIGPGQVF	1.TH023
99	301	315	NNTRKSIHIGPGRAF	B
99	301	315	YNKRKRIHIGPGRAF	B.MN
99	301	315	NNTRKSIRIGPGQTF	C.1086,C
99	301	315	NNTRKSVRIGPGQAF	C.TV1,A
99	301	315	NNTRQSIRIGPGQTF	C.ZM651
99	301	315	NNTRKSVRIGPGQTF	CRF02
99	301	315	NNTRQSTHIGPGQAL	D
99	301	315	NNTRKSIHIGPGQAF	M
100	304	318	RTSITIGPGQVFYRT	1.A244,CRF01
100	304	318	RTSINIGPGQVFYRT	1.TH023
100	304	318	RKSIHIGPGRAFYAT	B
100	304	318	RKRIHIGPGRAFYTT	B.MN
100	304	318	RKSIRIGPGQTFYAT	C.1086,C
100	304	318	RKSVRIGPGQAFYAT	C.TV1,A
100	304	318	RQSIRIGPGQTFYAT	C.ZM651
100	304	318	RKSVRIGPGQTFYAT	CRF02
100	304	318	RQSTHIGPGQALYTT	D
100	304	318	RKSIHIGPGQAFYAT	M
101	307	321	ITIGPGQVFYRTGDI	1.A244,CRF01
101	307	321	INIGPGQVFYRTGDI	1.TH023
101	307	321	VRIGPGQAFYATGDI	A
101	307	321	IHIGPGRAFYATGDI	B
101	307	321	IHIGPGRAFYTTKNI	B.MN
101	307	321	VRIGPGQAFYATNDV	C.TV1
101	307	321	IRIGPGQTFYATGDI	C.ZM651,C.1086,C
101	307	321	VRIGPGQTFYATGDI	CRF02
101	307	321	THIGPGQALYTTRI	D
101	307	321	IHIGPGQAFYATGDI	M
102	312	326	GPGQVFYRTGDIIGD	1.TH023,1.A244,CRF01
102	312	326	GPGRAFYATGDIIGD	B
102	312	326	GPGRAFYTTKNIKGT	B.MN
102	312	326	GPGQTFYATGDIIGN	C.1086
102	312	326	GPGQAFYATNDVIGD	C.TV1
102	312	326	GPGQTFYATGDIIGD	C.ZM651,C,CRF02
102	312	326	GPGQALYTTRIIGD	D
102	312	326	GPGQAFYATGDIIGD	M,A
103	315	329	QVFYRTGDIIGDIRK	1.TH023,1.A244,CRF01
103	315	329	RAFYATGDIIGDIRQ	B
103	315	329	RAFYTTKNIKGTIRQ	B.MN
103	315	329	QTFYATGDIIGNIRQ	C.1086
103	315	329	QAFYATNDVIGDIRQ	C.TV1
103	315	329	QTFYATGDIIGDIRQ	C.ZM651,C,CRF02
103	315	329	QALYTTRIIGDIRQ	D
103	315	329	QAFYATGDIIGDIRQ	M,A
104	318	332	YRTGDIIGDIRKAYC	1.TH023,1.A244,CRF01
104	318	332	YTTKNIKGTIRQAHC	B.MN
104	318	332	YATGDIIGNIRQAHC	C.1086
104	318	332	YATNDVIGDIRQAHC	C.TV1
104	318	332	YATGDIIGDIRQAHC	C.ZM651,M,A,B,C,CRF02
104	318	332	YTTRIIGDIRQAHC	D
105	321	335	GDIIGDIRKAYCEIN	1.TH023,1.A244,CRF01
105	321	335	GDIIGDIRQAHCNVS	A,CRF02
105	321	335	KNIKGTIRQAHCIIS	B.MN
105	321	335	GDIIGNIRQAHCNIN	C.1086
105	321	335	NDVIGDIRQAHCNIS	C.TV1
105	321	335	GDIIGDIRQAHCNIS	C.ZM651,M,B,C
105	321	335	RIIGDIRQAHCNIS	D
106	323	337	IGDIRKAYCEINGTE	1.A244
106	323	337	IGDIRKAYCEINGTK	1.TH023,CRF01
106	323	337	IGDIRQAHCNVSRSE	A
106	323	337	IGDIRQAHCNISRAK	B
106	323	337	KGTIRQAHCIISRAK	B.MN
106	323	337	IGDIRQAHCNISKEK	C
106	323	337	IGNIRQAHCNINESK	C.1086
106	323	337	IGDIRQAHCNISTDR	C.TV1
106	323	337	IGDIRQAHCNISRTN	C.ZM651
106	323	337	IGDIRQAHCNVSRTE	CRF02
106	323	337	IGDIRQAHCNISGAK	D
106	323	337	IGDIRQAHCNISRTK	M
107	326	340	IRKAYCEINGTEWNK	1.A244
107	326	340	IRKAYCEINGTKWNE	1.TH023,CRF01
107	326	340	IRQAHCNVSRSEWNK	A
107	326	340	IRQAHCNISRAKWNN	B
107	326	340	IRQAHCIISRAKWND	B.MN
107	326	340	IRQAHCNISKEKWNK	C
107	326	340	IRQAHCNINESKWNN	C.1086
107	326	340	IRQAHCNISTDRWNK	C.TV1
107	326	340	IRQAHCNISRTNWTK	C.ZM651
107	326	340	IRQAHCNVSRTEWNN	CRF02
107	326	340	IRQAHCNISGAKWNK	D
107	326	340	IRQAHCNISRTKWNK	M
108	329	343	AYCEINGTEWNKALK	1.A244
108	329	343	AYCEINGTKWNEVLK	1.TH023
108	329	343	AHCNVSRSEWNKTLQ	A
108	329	343	AHCNISRAKWNNTLK	B
108	329	343	AHCIISRAKWNDTLR	B.MN
108	329	343	AHCNISKEKWNKTLQ	C
108	329	343	AHCNINESKWNNTLQ	C.1086
108	329	343	AHCNISTDRWNKTLQ	C.TV1
108	329	343	AHCNISRTNWTKTLR	C.ZM651
108	329	343	AYCEINGTKWNETLK	CRF01
108	329	343	AHCNVSRTEWNNTLQ	CRF02
108	329	343	AHCNISGAKWNKTLQ	D
108	329	343	AHCNISRTKWNKTLQ	M
109	332	346	EINGTEWNKALKQVT	1.A244
109	332	346	EINGTKWNEVLKKVT	1.TH023
109	332	346	NVSRSEWNKTLQKVA	A
109	332	346	NISRAKWNNTLKQIV	B
109	332	346	IISRAKWNDTLRQIV	B.MN
109	332	346	NISKEKWNKTLQRVK	C
109	332	346	NINESKWNNTLQKVG	C.1086
109	332	346	NISTDRWNKTLQQVM	C.TV1
109	332	346	NISRTNWTKTLREVR	C.ZM651
109	332	346	EINGTKWNETLKQVT	CRF01
109	332	346	NVSRTEWNNTLQQVA	CRF02
109	332	346	NISGAKWNKTLQQVA	D
109	332	346	NISRTKWNKTLQQVA	M
110	335	349	GTEWNKALKQVTEKL	1.A244
110	335	349	GTKWNEVLKKVTEKL	1.TH023
110	335	349	RSEWNKTLQKVATQL	A
110	335	349	RAKWNNTLKQIVKKL	B
110	335	349	RAKWNDTLRQIVSKL	B.MN
110	335	349	KEKWNKTLQRVKKKL	C
110	335	349	ESKWNNTLQKVGEEL	C.1086
110	335	349	TDRWNKTLQQVMKKL	C.TV1
110	335	349	RTNWTKTLREVRNKL	C.ZM651
110	335	349	GTKWNETLKQVTEKL	CRF01
110	335	349	RTEWNNTLQQVATQL	CRF02
110	335	349	GAKWNKTLQQVAKKL	D
110	335	349	RTKWNKTLQQVATKL	M
111	338	352	WNKALKQVTEKLKEH	1.A244
111	338	352	WNEVLKKVTEKLKEH	1.TH023
111	338	352	WNKTLQKVATQLRKY	A
111	338	352	WNNTLKQIVKKLREQ	B
111	338	352	WNDTLRQIVSKLKEQ	B.MN
111	338	352	WNKTLQRVKKKLKEH	C
111	338	352	WNNTLQKVGEELAKH	C.1086
111	338	352	WNKTLQQVMKKLGEH	C.TV1
111	338	352	WTKTLREVRNKLREH	C.ZM651
111	338	352	WNETLKQVTEKLKEH	CRF01
111	338	352	WNNTLQQVATQLRKY	CRF02
111	338	352	WNKTLQQVAKKLGDL	D
111	338	352	WNKTLQQVATKLKEH	M
112	341	355	ALKQVTEKLKEHFNN	1.A244
112	341	355	VLKKVTEKLKEHFNN	1.TH023
112	341	355	TLQKVATQLRKYFNK	A
112	341	355	TLKQIVKKLREQFGN	B
112	341	355	TLRQIVSKLKEQFKN	B.MN
112	341	355	TLQRVKKKLKEHFPN	C
112	341	355	TLQKVGEELAKHFPS	C.1086
112	341	355	TLQQVMKKLGEHFPN	C.TV1
112	341	355	TLREVRNKLREHFPN	C.ZM651
112	341	355	TLKQVTEKLKEHFNK	CRF01
112	341	355	TLQQVATQLRKYFNN	CRF02
112	341	355	TLQQVAKKLGDLLNK	D
112	341	355	TLQQVATKLKEHFNK	M
113	344	358	QVTEKLKEHFNNKPI	1.A244
113	344	358	KVTEKLKEHFNNKTI	1.TH023
113	344	358	KVATQLRKYFNKTII	A
113	344	358	QIVKKLREQFGNKTI	B
113	344	358	QIVSKLKEQFKNKTI	B.MN
113	344	358	RVKKKLKEHFPNKTI	C
113	344	358	KVGEELAKHFPSKTI	C.1086
113	344	358	QVMKKLGEHFPNKTI	C.TV1
113	344	358	EVRNKLREHFPNKNI	C.ZM651
113	344	358	QVTEKLKEHFNKTII	CRF01
113	344	358	QVATQLRKYFNNTTI	CRF02
113	344	358	QVAKKLGDLLNKTTI	D
113	344	358	QVATKLKEHFNKTII	M
114	347	361	EKLKEHFNNKPIIFQ	1.A244
114	347	361	EKLKEHFNNKTIIFQ	1.TH023
114	347	361	TQLRKYFNKTIIFTN	A
114	347	361	KKLREQFGNKTIVFN	B
114	347	361	SKLKEQFKNKTIVFN	B.MN
114	347	361	KKLKEHFPNKTIKFA	C
114	347	361	EELAKHFPSKTIKFE	C.1086
114	347	361	KKLGEHFPNKTIQFK	C.TV1
114	347	361	NKLREHFPNKNITFK	C.ZM651
114	347	361	EKLKEHFNKTIIFQP	CRF01
114	347	361	TQLRKYFNNTTIIFA	CRF02
114	347	361	KKLGDLLNKTTIIFK	D
114	347	361	TKLKEHFNKTIIFNP	M
115	350	364	KEHFNNKPIIFQPPS	1.A244
115	350	364	KEHFNNKTIIFQPPS	1.TH023
115	350	364	RKYFNKTIIFTNSSG	A
115	350	364	REQFGNKTIVFNQSS	B
115	350	364	KEQFKNKTIVFNPSS	B.MN
115	350	364	KEHFPNKTIKFAPSS	C
115	350	364	AKHFPSKTIKFEPSS	C.1086
115	350	364	GEHFPNKTIQFKPHA	C.TV1
115	350	364	REHFPNKNITFKPSS	C.ZM651
115	350	364	KEHFNKTIIFQPPSG	CRF01
115	350	364	RKYFNNTTIIFANSS	CRF02
115	350	364	GDLLNKTTIIFKPSS	D
115	350	364	KEHFNKTIIFNPSSG	M
116	354	368	NNKPIIFQPPSGGDL	1.A244
116	354	368	FNNKPIIFQPPSGGD	1.A244
116	354	368	FNNKTIIFQPPSGGD	1.TH023
116	354	368	NNKTIIFQPPSGGDL	1.TH023
116	354	368	FNKTIIFTNSSGGDL	A
116	354	368	GNKTIVFNQSSGGDP	B
116	354	368	FGNKTIVFNQSSGGD	B
116	354	368	FKNKTIVFNPSSGGD	B.MN
116	354	368	KNKTIVFNPSSGGDP	B.MN
116	354	368	PNKTIKFAPSSGGDL	C
116	354	368	FPNKTIKFAPSSGGD	C
116	354	368	FPSKTIKFEPSSGGD	C.1086
116	354	368	PSKTIKFEPSSGGDL	C.1086
116	354	368	FPNKTIQFKPHAGGD	C.TV1
116	354	368	PNKTIQFKPHAGGDI	C.TV1
116	354	368	FPNKNITFKPSSGGD	C.ZM651
116	354	368	PNKNITFKPSSGGDL	C.ZM651
116	354	368	FNKTIIFQPPSGGDL	CRF01
116	354	368	NNTTIIFANSSGGDL	CRF02
116	354	368	FNNTTIIFANSSGGD	CRF02
116	354	368	NKTTIIFKPSSGGDP	D
116	354	368	LNKTTIIFKPSSGGD	D
116	354	368	FNKTIIFNPSSGGDL	M
117	358	372	PIIFQPPSGGDLEIT	1.A244
117	358	372	TIIFQPPSGGDLEIT	1.TH023,CRF01
117	358	372	TIIFTNSSGGDLEIT	A
117	358	372	TIVFNQSSGGDPEIV	B
117	358	372	TIVFNPSSGGDPEIV	B.MN
117	358	372	TIKFAPSSGGDLEIT	C
117	358	372	TIKFEPSSGGDLEIT	C.1086
117	358	372	TIQFKPHAGGDIEIT	C.TV1
117	358	372	NITFKPSSGGDLEIT	C.ZM651
117	358	372	TIIFANSSGGDLEIT	CRF02
117	358	372	TIIFKPSSGGDPEIT	D
117	358	372	TIIFNPSSGGDLEIT	M
118	361	375	FQPPSGGDLEITMHH	1.A244,CRF01
118	361	375	FQPPSGGDLEITMHP	1.TH023
118	361	375	FTNSSGGDLEITTHS	A
118	361	375	FNQSSGGDPEIVMHS	B
118	361	375	FNPSSGGDPEIVMHS	B.MN
118	361	375	FAPSSGGDLEITTHS	C
118	361	375	FEPSSGGDLEITTHS	C.1086
118	361	375	FKPHAGGDIEITMHS	C.TV1
118	361	375	FKPSSGGDLEITTHS	C.ZM651
118	361	375	FANSSGGDLEITTHS	CRF02
118	361	375	FKPSSGGDPEITTHS	D
118	361	375	FNPSSGGDLEITTHS	M
119	364	378	PSGGDLEITMHHFNC	1.A244,CRF01
119	364	378	PSGGDLEITMHPFNC	1.TH023
119	364	378	SSGGDPEIVMHSFNC	B.MN,B
119	364	378	HAGGDIEITMHSFNC	C.TV1
119	364	378	SSGGDLEITTHSFNC	C.ZM651,C.1086,M,A,C,CRF02
119	364	378	SSGGDPEITTHSFNC	D
120	367	381	GDLEITMHHFNCRGE	1.A244,CRF01
120	367	381	GDLEITMHPFNCRGE	1.TH023
120	367	381	GDLEITTHSFNCGGE	A,CRF02
120	367	381	GDPEIVMHSFNCGGE	B.MN,B
120	367	381	GDIEITMHSFNCRGE	C.TV1
120	367	381	GDLEITTHSFNCRGE	C.ZM651,C.1086,M,C
120	367	381	GDPEITTHSFNCGGE	D
121	370	384	EITMHHFNCRGEFFY	1.A244,CRF01
121	370	384	EITMHPFNCRGEFFY	1.TH023
121	370	384	EITTHSFNCGGEFFY	A,D,CRF02
121	370	384	EIVMHSFNCGGEFFY	B.MN,B
121	370	384	EITMHSFNCRGEFFY	C.TV1
121	370	384	EITTHSFNCRGEFFY	C.ZM651,C.1086,M,C
122	373	387	MHHFNCRGEFFYCNT	1.A244,CRF01
122	373	387	MHPFNCRGEFFYCNT	1.TH023
122	373	387	THSFNCGGEFFYCNT	A,D,CRF02
122	373	387	MHSFNCGGEFFYCNT	B.MN,B
122	373	387	MHSFNCRGEFFYCNT	C.TV1
122	373	387	THSFNCRGEFFYCNT	C.ZM651,C.1086,M,C
123	376	390	FNCRGEFFYCNTTRL	1.TH023,1.A244
123	376	390	FNCGGEFFYCNTSGL	A,D,CRF02
123	376	390	FNCGGEFFYCNTTQL	B
123	376	390	FNCGGEFFYCNTSPL	B.MN
123	376	390	FNCRGEFFYCNTSKL	C
123	376	390	FNCRGEFFYCNTSDL	C.1086
123	376	390	FNCRGEFFYCNTSNL	C.TV1
123	376	390	FNCRGEFFYCNTSGL	C.ZM651,M
123	376	390	FNCRGEFFYCNTTKL	CRF01
124	379	393	RGEFFYCNTTRLFNN	1.TH023,1.A244
124	379	393	GGEFFYCNTSGLFNS	A,D,CRF02
124	379	393	GGEFFYCNTTQLFNS	B
124	379	393	GGEFFYCNTSPLFNS	B.MN
124	379	393	RGEFFYCNTSKLFNS	C
124	379	393	RGEFFYCNTSDLFNG	C.1086
124	379	393	RGEFFYCNTSNLFNS	C.TV1
124	379	393	RGEFFYCNTSGLFSI	C.ZM651
124	379	393	RGEFFYCNTTKLFNS	CRF01
124	379	393	RGEFFYCNTSGLFNS	M
125	382	396	FFYCNTTRLFNNTCI	1.A244
125	382	396	FFYCNTTRLFNNTCM	1.TH023
125	382	396	FFYCNTTQLFNSTWN	B
125	382	396	FFYCNTSPLFNSIWN	B.MN
125	382	396	FFYCNTSKLFNSTYN	C
125	382	396	FFYCNTSDLFNGTYR	C.1086
125	382	396	FFYCNTSNLFNSTYH	C.TV1
125	382	396	FFYCNTSGLFSINYT	C.ZM651
125	382	396	FFYCNTTKLFNSTCI	CRF01
125	382	396	FFYCNTSGLFNSTWN	M,A,D,CRF02
126	385	399	CNTTRLFNNTCIANG	1.A244
126	385	399	CNTTRLFNNTCMENE	1.TH023
126	385	399	CNTTQLFNSTWNNNG	B
126	385	399	CNTSPLFNSIWNGNN	B.MN
126	385	399	CNTSKLFNSTYNNT	C
126	385	399	CNTSDLFNGTYRNGT	C.1086
126	385	399	CNTSNLFNSTYHSNN	C.TV1
126	385	399	CNTSGLFSINYTENN	C.ZM651
126	385	399	CNTTKLFNSTCIGNT	CRF01
126	385	399	CNTSGLFNSTWNNST	D
126	385	399	CNTSGLFNSTWNNNT	M,CRF02
127	388	402	TRLFNNTCIANGTIE	1.A244
127	388	402	TRLFNNTCMENETME	1.TH023
127	388	402	SGLFNSTWNNNTTES	A
127	388	402	TQLFNSTWNNNGTNN	B
127	388	402	SPLFNSIWNGNNTWN	B.MN
127	388	402	SKLFNSTYNNTNSN	C
127	388	402	SDLFNGTYRNGTYNH	C.1086
127	388	402	SNLFNSTYHSNNGTY	C.TV1
127	388	402	SGLFSINYTENNTDG	C.ZM651
127	388	402	TKLFNSTCIGNTMEG	CRF01
127	388	402	SGLFNSTWNNNTTSS	CRF02
127	388	402	SGLFNSTWNNSTNST	D
127	388	402	SGLFNSTWNNNTNSN	M
128	391	405	FNNTCIANGTIEGCN	1.A244
128	391	405	FNNTCMENETMEGCN	1.TH023
128	391	405	FNSTWNNNTTESNST	A
128	391	405	FNSTWNNNGTNNNTN	B
128	391	405	FNSIWNGNNTWNNTT	B.MN
128	391	405	FNSTYNNTNSNSTI	C
128	391	405	FNGTYRNGTYNHTGR	C.1086
128	391	405	FNSTYHSNNGTYKYN	C.TV1
128	391	405	FSINYTENNTDGTPI	C.ZM651
128	391	405	FNSTCIGNTMEGCNG	CRF01
128	391	405	FNSTWNNNTTSSNST	CRF02
128	391	405	FNSTWNNSTNSTTSN	D
128	391	405	FNSTWNNNTNSNDTI	M
129	399	413	TCIANGTIEGCNGNI	1.A244
129	399	413	TCMENETMEGCNGTI	1.TH023
129	399	413	TWNNNTTESNSTESN	A
129	399	413	TWNNNGTNNNTNGND	B
129	399	413	IWNGNNTWNNTTGSN	B.MN
129	399	413	TYNNTNSNSTITLP	C
129	399	413	TYRNGTYNHTGRSSN	C.1086
129	399	413	TYHSNNGTYKYNGNS	C.TV1
129	399	413	NYTENNTDGTPITLP	C.ZM651
129	399	413	TCIGNTMEGCNGTII	CRF01
129	399	413	TWNNNTTSSNSTNSN	CRF02
129	399	413	TWNNSTNSTTSNNET	D
129	399	413	TWNNNTNSNDTITLP	M
130	405	419	TIEGCNGNITLPCKI	1.A244
130	405	419	ANGTIEGCNGNITLP	1.A244
130	405	419	ENETMEGCNGTIILP	1.TH023
130	405	419	TMEGCNGTIILPCKI	1.TH023,CRF01
130	405	419	TESNSTESNDTITLP	A
130	405	419	NNTTESNSTESNDTI	A
130	405	419	NSTESNDTITLPCRI	A
130	405	419	NNGTNNNTNGNDTIT	B
130	405	419	NNTNGNDTITLPCRI	B
130	405	419	TNNNTNGNDTITLPC	B
130	405	419	NTTGSNNNITLQCKI	B.MN
130	405	419	GNNTWNNTTGSNNNI	B.MN
130	405	419	TWNNTTGSNNNITLQ	B.MN
130	405	419	NTNSNSTITLPCRI	C
130	405	419	NGTYNHTGRSSNGTI	C.1086
130	405	419	TGRSSNGTITLQCKI	C.1086
130	405	419	YNHTGRSSNGTITLQ	C.1086
130	405	419	SNNGTYKYNGNSSLP	C.TV1
130	405	419	KYNGNSSLPITLQCK	C.TV1
130	405	419	GTYKYNGNSSLPITL	C.TV1
130	405	419	YNGNSSLPITLQCKI	C.TV1
130	405	419	ENNTDGTPITLPCRI	C.ZM651
130	405	419	GNTMEGCNGTIILPC	CRF01
130	405	419	NNTTSSNSTNSNDTI	CRF02
130	405	419	NSTNSNDTITLQCRI	CRF02
130	405	419	TSSNSTNSNDTITLQ	CRF02
130	405	419	NSTTSNNETITLPCR	D
130	405	419	NSTNSTTSNNETITL	D
130	405	419	STTSNNETITLPCRI	D
130	405	419	NNTNSNDTITLPCRI	M
131	409	423	GCNGNITLPCKIKQI	1.A244
131	409	423	GCNGTIILPCKIKQI	1.TH023,CRF01
131	409	423	ESNDTITLPCRIKQI	A
131	409	423	NGNDTITLPCRIKQI	B
131	409	423	GSNNNITLQCKIKQI	B.MN
131	409	423	NSNSTITLPCRIKQI	C
131	409	423	SSNGTITLQCKIKQI	C.1086
131	409	423	NSSLPITLQCKIKQI	C.TV1
131	409	423	TDGTPITLPCRIRQI	C.ZM651
131	409	423	NSNDTITLQCRIKQI	CRF02
131	409	423	SNNETITLPCRIKQI	D
131	409	423	NSNDTITLPCRIKQI	M
132	412	426	GNITLPCKIKQIINM	1.A244
132	412	426	GTIILPCKIKQIINM	1.TH023,CRF01
132	412	426	NNITLQCKIKQIINM	B.MN
132	412	426	STITLPCRIKQIINM	C
132	412	426	GTITLQCKIKQIINM	C.1086
132	412	426	LPITLQCKIKQIVRM	C.TV1
132	412	426	TPITLPCRIRQIINM	C.ZM651
132	412	426	DTITLQCRIKQIVNM	CRF02
132	412	426	ETITLPCRIKQIINM	D
132	412	426	DTITLPCRIKQIINM	M,A,B
133	415	429	TLPCKIKQIINMWQG	1.A244
133	415	429	ILPCKIKQIINMWQG	1.TH023,CRF01
133	415	429	TLPCRIKQIINMWQE	B,C
133	415	429	TLQCKIKQIINMWQK	B.MN
133	415	429	TLQCKIKQIINMWQE	C.1086
133	415	429	TLQCKIKQIVRMWQG	C.TV1
133	415	429	TLPCRIRQIINMWQE	C.ZM651
133	415	429	TLQCRIKQIVNMWQR	CRF02
133	415	429	TLPCRIKQIINMWQG	D
133	415	429	TLPCRIKQIINMWQR	M,A
134	418	432	CKIKQIINMWQGAGQ	1.TH023,1.A244
134	418	432	CRIKQIINMWQEVGK	B
134	418	432	CKIKQIINMWQKVGK	B.MN
134	418	432	CRIKQIINMWQEVGR	C
134	418	432	CKIKQIINMWQEVGR	C.1086
134	418	432	CKIKQIVRMWQGVGQ	C.TV1
134	418	432	CRIRQIINMWQEVGR	C.ZM651
134	418	432	CKIKQIINMWQGVGQ	CRF01
134	418	432	CRIKQIVNMWQRVGQ	CRF02
134	418	432	CRIKQIINMWQGVGK	D
134	418	432	CRIKQIINMWQRVGQ	M,A
135	421	435	KQIINMWQGAGQAMY	1.TH023,1.A244
135	421	435	KQIINMWQEVGKAMY	B
135	421	435	KQIINMWQKVGKAMY	B.MN
135	421	435	KQIINMWQEVGRAMY	C
135	421	435	KQIINMWQEVGRAIY	C.1086
135	421	435	KQIVRMWQGVGQAMY	C.TV1
135	421	435	RQIINMWQEVGRAMY	C.ZM651
135	421	435	KQIINMWQGVGQAMY	CRF01
135	421	435	KQIVNMWQRVGQAMY	CRF02
135	421	435	KQIINMWQGVGKAMY	D
135	421	435	KQIINMWQRVGQAMY	M,A
136	424	438	INMWQGAGQAMYAPP	1.TH023,1.A244
136	424	438	INMWQEVGKAMYAPP	B
136	424	438	INMWQKVGKAMYAPP	B.MN
136	424	438	INMWQEVGRAIYAPP	C.1086
136	424	438	VRMWQGVGQAMYAPP	C.TV1
136	424	438	INMWQEVGRAMYAPP	C.ZM651,C
136	424	438	INMWQGVGQAMYAPP	CRF01
136	424	438	VNMWQRVGQAMYAPP	CRF02
136	424	438	INMWQGVGKAMYAPP	D
136	424	438	INMWQRVGQAMYAPP	M,A
137	427	441	WQGAGQAMYAPPISG	1.TH023,1.A244
137	427	441	WQRVGQAMYAPPIQG	A,CRF02
137	427	441	WQEVGKAMYAPPIRG	B
137	427	441	WQKVGKAMYAPPIEG	B.MN
137	427	441	WQEVGRAMYAPPIAG	C
137	427	441	WQEVGRAIYAPPIEG	C.1086
137	427	441	WQGVGQAMYAPPIAG	C.TV1
137	427	441	WQEVGRAMYAPPIEG	C.ZM651
137	427	441	WQGVGQAMYAPPISG	CRF01
137	427	441	WQGVGKAMYAPPIEG	D
137	427	441	WQRVGQAMYAPPIAG	M
138	430	444	AGQAMYAPPISGTIN	1.A244
138	430	444	AGQAMYAPPISGRIN	1.TH023
138	430	444	VGQAMYAPPIQGVIR	A
138	430	444	VGKAMYAPPIRGQIR	B
138	430	444	VGKAMYAPPIEGQIR	B.MN
138	430	444	VGRAMYAPPIAGNIT	C
138	430	444	VGRAIYAPPIEGEIT	C.1086
138	430	444	VGQAMYAPPIAGNIT	C.TV1,M
138	430	444	VGRAMYAPPIEGNIA	C.ZM651
138	430	444	VGQAMYAPPISGSIN	CRF01
138	430	444	VGQAMYAPPIQGEIR	CRF02
138	430	444	VGKAMYAPPIEGLIR	D
139	433	447	AMYAPPISGTINCVS	1.A244
139	433	447	AMYAPPISGRINCVS	1.TH023
139	433	447	AMYAPPIQGVIRCES	A
139	433	447	AMYAPPIRGQIRCSS	B
139	433	447	AMYAPPIEGQIRCSS	B.MN
139	433	447	AMYAPPIAGNITCKS	C
139	433	447	AIYAPPIEGEITCNS	C.1086
139	433	447	AMYAPPIAGNITCRS	C.TV1
139	433	447	AMYAPPIEGNIACKS	C.ZM651
139	433	447	AMYAPPISGSINCVS	CRF01
139	433	447	AMYAPPIQGEIRCES	CRF02
139	433	447	AMYAPPIEGLIRCSS	D
139	433	447	AMYAPPIAGNITCSS	M
140	436	450	APPISGTINCVSNIT	1.A244
140	436	450	APPISGRINCVSNIT	1.TH023
140	436	450	APPIQGVIRCESNIT	A
140	436	450	APPIRGQIRCSSNIT	B
140	436	450	APPIEGQIRCSSNIT	B.MN
140	436	450	APPIAGNITCKSNIT	C
140	436	450	APPIEGEITCNSNIT	C.1086
140	436	450	APPIAGNITCRSNIA	C.TV1
140	436	450	APPIEGNIACKSDIT	C.ZM651
140	436	450	APPISGSINCVSNIT	CRF01
140	436	450	APPIQGEIRCESNIT	CRF02
140	436	450	APPIEGLIRCSSNIT	D
140	436	450	APPIAGNITCSSNIT	M
141	439	453	ISGTINCVSNITGIL	1.A244
141	439	453	ISGRINCVSNITGIL	1.TH023
141	439	453	IQGVIRCESNITGLI	A
141	439	453	IRGQIRCSSNITGLL	B
141	439	453	IEGQIRCSSNITGLL	B.MN
141	439	453	IAGNITCKSNITGLL	C
141	439	453	IEGEITCNSNITGLL	C.1086
141	439	453	IAGNITCRSNIAGIL	C.TV1
141	439	453	IEGNIACKSDITGLL	C.ZM651
141	439	453	ISGSINCVSNITGIL	CRF01
141	439	453	IQGEIRCESNITGLL	CRF02
141	439	453	IEGLIRCSSNITGLL	D
141	439	453	IAGNITCSSNITGLL	M
142	442	456	TINCVSNITGILLTR	1.A244
142	442	456	RINCVSNITGILLTR	1.TH023
142	442	456	VIRCESNITGLILTR	A
142	442	456	QIRCSSNITGLLLTR	B.MN,B
142	442	456	NITCKSNITGLLLTR	C
142	442	456	EITCNSNITGLLLLR	C.1086
142	442	456	NITCRSNIAGILLTR	C.TV1
142	442	456	NIACKSDITGLLLVR	C.ZM651
142	442	456	SINCVSNITGILLTR	CRF01
142	442	456	EIRCESNITGLLLTR	CRF02
142	442	456	LIRCSSNITGLLLTR	D
142	442	456	NITCSSNITGLLLTR	M
143	445	459	CVSNITGILLTRDGG	1.TH023,1.A244,CRF01
143	445	459	CESNITGLILTRDGG	A
143	445	459	CSSNITGLLLTRDGG	B.MN,M,B,D
143	445	459	CKSNITGLLLTRDGG	C
143	445	459	CNSNITGLLLLRDGG	C.1086
143	445	459	CRSNIAGILLTRDGG	C.TV1
143	445	459	CKSDITGLLLVRDGG	C.ZM651
143	445	459	CESNITGLLLTRDGG	CRF02
144	448	462	NITGILLTRDGGATN	1.A244
144	448	462	NITGILLTRDGGLNN	1.TH023
144	448	462	NITGLILTRDGGNNN	A
144	448	462	NITGLLLTRDGGEDT	B.MN
144	448	462	NITGLLLLRDGGQSN	C.1086
144	448	462	NIAGILLTRDGGFNT	C.TV1
144	448	462	DITGLLLVRDGGSTN	C.ZM651
144	448	462	NITGILLTRDGGNNN	CRF01
144	448	462	NITGLLLTRDGGNNN	M,B,C,D,CRF02
145	451	465	GILLTRDGGATNNTN	1.A244
145	451	465	GILLTRDGGLNNTNE	1.TH023
145	451	465	GLILTRDGGNNNSTN	A
145	451	465	GLLLTRDGGNNNNTT	B,C
145	451	465	GLLLTRDGGEDTDTN	B.MN
145	451	465	GLLLLRDGGQSNETN	C.1086
145	451	465	GILLTRDGGFNTTNN	C.TV1
145	451	465	GLLLVRDGGSTNDST	C.ZM651
145	451	465	GILLTRDGGNNNNTN	CRF01
145	451	465	GLLLTRDGGNNNSQN	D
145	451	465	GLLLTRDGGNNNSTN	M,CRF02
146	454	468	LTRDGGATNNTNNET	1.A244
146	454	468	LTRDGGLNNTNETFR	1.TH023
146	454	468	LTRDGGNNNNTTETF	B,C
146	454	468	LTRDGGEDTDTNDTE	B.MN
146	454	468	LLRDGGQSNETNDTE	C.1086
146	454	468	LTRDGGFNTTNNTET	C.TV1
146	454	468	LVRDGGSTNDSTNNN	C.ZM651
146	454	468	LTRDGGNNNNTNETF	CRF01
146	454	468	LTRDGGNNNSQNETF	D
146	454	468	LTRDGGNNNSTNETF	M,A,CRF02
147	457	471	DGGATNNTNNETFRP	1.A244
147	457	471	DGGLNNTNETFRPGG	1.TH023
147	457	471	DGGNNNNTTETFRPG	B,C
147	457	471	DGGEDTDTNDTEIFR	B.MN
147	457	471	DGGQSNETNDTETFR	C.1086
147	457	471	GGFNTTNNTETFRPG	C.TV1
147	457	471	DGGFNTTNNTETFRP	C.TV1
147	457	471	DGGSTNDSTNNNTEI	C.ZM651
147	457	471	DGGNNNNTNETFRPG	CRF01
147	457	471	DGGNNNSQNETFRPG	D
147	457	471	DGGNNNSTNETFRPG	M,A,CRF02
148	460	474	ATNNTNNETFRPGGG	1.A244
148	460	474	TNNTNNETFRPGGGN	1.A244
148	460	474	LNNTNETFRPGGGNI	1.TH023
148	460	474	NNNNTTETFRPGGGD	B,C
148	460	474	TDTNDTEIFRPGGGD	B.MN
148	460	474	EDTDTNDTEIFRPGG	B.MN
148	460	474	NETNDTETFRPGGGD	C.1086
148	460	474	QSNETNDTETFRPGG	C.1086
148	460	474	NTTNNTETFRPGGGD	C.TV1
148	460	474	STNNNTEIFRPAGGD	C.ZM651
148	460	474	STNDSTNNNTEIFRP	C.ZM651
148	460	474	DSTNNNTEIFRPAGG	C.ZM651
148	460	474	NNNNTNETFRPGGGN	CRF01
148	460	474	NNNSQNETFRPGGGD	D
148	460	474	NNNSTNETFRPGGGD	M,A,CRF02
149	463	477	TNNETFRPGGGNIKD	1.A244
149	463	477	TNETFRPGGGNIKDN	1.TH023
149	463	477	NTTETFRPGGGDMRD	B
149	463	477	NDTEIFRPGGGDMRD	B.MN
149	463	477	NTTETFRPGGGDMKD	C
149	463	477	NDTETFRPGGGDMRD	C.1086
149	463	477	NNTETFRPGGGDMRD	C.TV1
149	463	477	NNTEIFRPAGGDMRD	C.ZM651
149	463	477	NTNETFRPGGGNIKD	CRF01
149	463	477	SQNETFRPGGGDMRD	D
149	463	477	STNETFRPGGGDMRD	M,A,CRF02
150	466	480	ETFRPGGGNIKDNWR	1.TH023,1.A244,CRF01
150	466	480	EIFRPGGGDMRDNWR	B.MN
150	466	480	ETFRPGGGDMKDNWR	C
150	466	480	ETFRPGGGDMRDNWR	C.TV1,C.1086,M,A,B,D,CRF02
150	466	480	EIFRPAGGDMRDNWR	C.ZM651
151	469	483	RPGGGNIKDNWRNEL	1.A244
151	469	483	RPGGGNIKDNWRSEL	1.TH023,CRF01
151	469	483	RPGGGDMKDNWRSEL	C
151	469	483	RPGGGDMRDNWRSEL	C.TV1,C.1086,B.MN,M,A,B,D,CRF02
151	469	483	RPAGGDMRDNWRSEL	C.ZM651
152	472	486	GGNIKDNWRNELYKY	1.A244
152	472	486	GGNIKDNWRSELYKY	1.TH023,CRF01
152	472	486	GGDMKDNWRSELYKY	C
152	472	486	GGDMRDNWRSELYKY	C.ZM651,C.TV1,C.1086,B.MN,M,A,B,D,CRF02
153	475	489	IKDNWRNELYKYKVV	1.A244
153	475	489	IKDNWRSELYKYKVV	1.TH023,CRF01
153	475	489	MKDNWRSELYKYKVV	C
153	475	489	MRDNWRSELYKYKVV	C.ZM651,C.TV1,C.1086,B.MN,M,A,B,D,CRF02
154	478	492	NWRNELYKYKVVQIE	1.A244
154	478	492	NWRSELYKYKVVQIE	1.TH023,CRF01
154	478	492	NWRSELYKYKVVTIE	B.MN
154	478	492	NWRSELYKYKVVEIK	C.ZM651,C.TV1,C.1086,C
154	478	492	NWRSELYKYKVVRIE	D
154	478	492	NWRSELYKYKVVKIE	M,A,B,CRF02
155	481	495	NELYKYKVVQIEPLG	1.A244
155	481	495	SELYKYKVVQIEPLG	1.TH023,CRF01
155	481	495	SELYKYKVVTIEPLG	B.MN
155	481	495	SELYKYKVVEIKPLG	C.ZM651,C.TV1,C.1086,C
155	481	495	SELYKYKVVRIEPLG	D
155	481	495	SELYKYKVVKIEPLG	M,A,B,CRF02
156	484	498	YKYKVVQIEPLGVAP	1.A244
156	484	498	YKYKVVQIEPLGIAP	1.TH023,CRF01
156	484	498	YKYKVVTIEPLGVAP	B.MN
156	484	498	YKYKVVEIKPLGVAP	C.1086
156	484	498	YKYKVVEIKPLGIAP	C.ZM651,C.TV1,C
156	484	498	YKYKVVRIEPLGLAP	D
156	484	498	YKYKVVKIEPLGVAP	M,A,B,CRF02
157	487	501	KVVQIEPLGVAPTRA	1.A244
157	487	501	KVVQIEPLGIAPTRA	1.TH023,CRF01
157	487	501	KVVKIEPLGVAPTRA	A
157	487	501	KVVTIEPLGVAPTKA	B.MN
157	487	501	KVVEIKPLGVAPTEA	C.1086
157	487	501	KVVEIKPLGIAPTKA	C.TV1,C
157	487	501	KVVEIKPLGIAPTEA	C.ZM651
157	487	501	KVVKIEPLGVAPTHA	CRF02
157	487	501	KVVRIEPLGLAPTKA	D
157	487	501	KVVKIEPLGVAPTKA	M,B
158	490	504	QIEPLGVAPTRAKRR	1.A244
158	490	504	QIEPLGIAPTRAKRR	1.TH023,CRF01
158	490	504	KIEPLGVAPTRAKRR	A
158	490	504	TIEPLGVAPTKAKRR	B.MN
158	490	504	EIKPLGVAPTEAKRR	C.1086
158	490	504	EIKPLGIAPTKAKRR	C.TV1,C
158	490	504	EIKPLGIAPTEAKRR	C.ZM651
158	490	504	KIEPLGVAPTHAKRR	CRF02
158	490	504	RIEPLGLAPTKAKRR	D
158	490	504	KIEPLGVAPTKAKRR	M,B
159	493	507	PLGVAPTRAKRRVVE	1.A244,A
159	493	507	PLGIAPTRAKRRVVE	1.TH023,CRF01
159	493	507	PLGVAPTKAKRRVVQ	B.MN,B
159	493	507	PLGVAPTEAKRRVVE	C.1086
159	493	507	PLGIAPTKAKRRVVE	C.TV1,C
159	493	507	PLGIAPTEAKRRVVE	C.ZM651
159	493	507	PLGVAPTHAKRRVVE	CRF02
159	493	507	PLGLAPTKAKRRVVE	D
159	493	507	PLGVAPTKAKRRVVE	M
160	496	510	VAPTRAKRRVVEREK	1.A244,A
160	496	510	IAPTRAKRRVVEREK	1.TH023,CRF01
160	496	510	VAPTKAKRRVVQREK	B.MN,B
160	496	510	VAPTEAKRRVVEREK	C.1086
160	496	510	IAPTKAKRRVVEREK	C.TV1,C
160	496	510	IAPTEAKRRVVEREK	C.ZM651
160	496	510	VAPTHAKRRVVEREK	CRF02
160	496	510	LAPTKAKRRVVEREK	D
160	496	510	VAPTKAKRRVVEREK	M
161	499	513	TRAKRRVVEREKR	1.A244
161	499	513	TRAKRRVVEREKRAV	1.TH023,A,CRF01
161	499	513	TKAKRRVVQREKRAV	B
161	499	513	TKAKRRVVQREKR	B.MN
161	499	513	TKAKRRVVEREKR	C.TV1
161	499	513	TEAKRRVVEREKR	C.ZM651,C.1086
161	499	513	THAKRRVVEREKRAV	CRF02
161	499	513	TKAKRRVVEREKRAI	D
161	499	513	TKAKRRVVEREKRAV	M,C
162	502	516	KRRVVQREKRAVGIG	B
162	502	516	KRRVVEREKRAVGLG	CRF02
162	502	516	KRRVVEREKRAIGLG	D
162	502	516	KRRVVEREKRAVGIG	M,A,C,CRF01
163	505	519	VVQREKRAVGIGAMF	B
163	505	519	VVEREKRAVGIGAMI	CRF01
163	505	519	VVEREKRAVGLGAVF	CRF02
163	505	519	VVEREKRAIGLGAMF	D
163	505	519	VVEREKRAVGIGAVF	M,A,C
164	508	522	REKRAVGIGAMFLGF	B
164	508	522	REKRAVGIGAMIFGF	CRF01
164	508	522	REKRAVGLGAVFLGF	CRF02
164	508	522	REKRAIGLGAMFLGF	D
164	508	522	REKRAVGIGAVFLGF	M,A,C
165	511	525	RAVGIGAMFLGFLGA	B
165	511	525	RAVGIGAMIFGFLGA	CRF01
165	511	525	RAVGLGAVFLGFLGA	CRF02
165	511	525	RAIGLGAMFLGFLGA	D
165	511	525	RAVGIGAVFLGFLGA	M,A,C
166	514	528	GIGAMFLGFLGAAGS	B
166	514	528	GIGAMIFGFLGAAGS	CRF01
166	514	528	GLGAVFLGFLGAAGS	CRF02
166	514	528	GLGAMFLGFLGAAGS	D
166	514	528	GIGAVFLGFLGAAGS	M,A,C
167	517	531	AMFLGFLGAAGSTMG	B,D
167	517	531	AMIFGFLGAAGSTMG	CRF01
167	517	531	AVFLGFLGAAGSTMG	M,A,C,CRF02
168	520	534	FGFLGAAGSTMGAAS	CRF01
168	520	534	LGFLGAAGSTMGAAS	M,A,B,C,D,CRF02
169	523	537	LGAAGSTMGAASMTL	B
169	523	537	LGAAGSTMGAASLTL	D
169	523	537	LGAAGSTMGAASITL	M,A,C,CRF01,CRF02
170	526	540	AGSTMGAASMTLTVQ	B
170	526	540	AGSTMGAASLTLTVQ	D
170	526	540	AGSTMGAASITLTVQ	M,A,C,CRF01,CRF02
171	529	543	TMGAASMTLTVQARQ	B
171	529	543	TMGAASLTLTVQARQ	D
171	529	543	TMGAASITLTVQARQ	M,A,C,CRF01,CRF02
172	532	546	AASMTLTVQARQLLS	B
172	532	546	AASLTLTVQARQLLS	D
172	532	546	AASITLTVQARQLLS	M,A,C,CRF01,CRF02
173	535	549	MTLTVQARQLLSGIV	B
173	535	549	LTLTVQARQLLSGIV	D
173	535	549	ITLTVQARQLLSGIV	M,A,C,CRF01,CRF02
174	538	552	TVQARQLLSGIVQQQ	M,A,B,C,D,CRF01,CRF02
175	541	555	ARQLLSGIVQQQNNL	B,D
175	541	555	ARQLLSGIVQQQSNL	M,A,C,CRF01,CRF02
176	544	558	LLSGIVQQQNNLLRA	B,D
176	544	558	LLSGIVQQQSNLLRA	M,A,C,CRF01,CRF02
177	547	561	GIVQQQNNLLRAIEA	B,D
177	547	561	GIVQQQSNLLRAIEA	M,A,C,CRF01,CRF02
178	550	564	QQQNNLLRAIEAQQH	B,D
178	550	564	QQQSNLLRAIEAQQH	M,A,C,CRF01,CRF02
179	553	567	SNLLRAIEAQQHLLK	A,CRF02
179	553	567	NNLLRAIEAQQHLLQ	B,D
179	553	567	SNLLRAIEAQQHMLQ	C
179	553	567	SNLLRAIEAQQHLLQ	M,CRF01
180	556	570	LRAIEAQQHLLKLTV	A,CRF02
180	556	570	LRAIEAQQHMLQLTV	C
180	556	570	LRAIEAQQHLLQLTV	M,B,D,CRF01
181	559	573	IEAQQHLLKLTVWGI	A,CRF02
181	559	573	IEAQQHMLQLTVWGI	C
181	559	573	IEAQQHLLQLTVWGI	M,B,D,CRF01
182	562	576	QQHLLKLTVWGIKQL	A,CRF02
182	562	576	QQHMLQLTVWGIKQL	C
182	562	576	QQHLLQLTVWGIKQL	M,B,D,CRF01
183	565	579	LLKLTVWGIKQLQAR	A,CRF02
183	565	579	MLQLTVWGIKQLQAR	C
183	565	579	LLQLTVWGIKQLQAR	M,B,D,CRF01
184	568	582	LTVWGIKQLQARVLA	M,A,B,C,D,CRF01,CRF02
185	571	585	WGIKQLQARVLAIER	C
185	571	585	WGIKQLQARVLALER	CRF02
185	571	585	WGIKQLQARVLAVER	M,A,B,D,CRF01
186	574	588	KQLQARVLAIERYLK	C
186	574	588	KQLQARVLALERYLR	CRF02
186	574	588	KQLQARVLAVERYLK	M,A,B,D,CRF01
187	577	591	QARVLAIERYLKDQQ	C
187	577	591	QARVLAVERYLKDQK	CRF01
187	577	591	QARVLALERYLRDQQ	CRF02
187	577	591	QARVLAVERYLKDQQ	M,A,B,D
188	580	594	VLAIERYLKDQQLLG	C
188	580	594	VLAVERYLKDQKFLG	CRF01
188	580	594	VLALERYLRDQQLLG	CRF02
188	580	594	VLAVERYLKDQQLLG	M,A,B,D
189	583	597	IERYLKDQQLLGIWG	C
189	583	597	VERYLKDQKFLGLWG	CRF01
189	583	597	LERYLRDQQLLGIWG	CRF02
189	583	597	VERYLKDQQLLGIWG	M,A,B,D
190	586	600	YLKDQKFLGLWGCSG	CRF01
190	586	600	YLRDQQLLGIWGCSG	CRF02
190	586	600	YLKDQQLLGIWGCSG	M,A,B,C,D
191	589	603	DQKFLGLWGCSGKII	CRF01
191	589	603	DQQLLGIWGCSGKHI	D
191	589	603	DQQLLGIWGCSGKLI	M,A,B,C,CRF02
192	592	606	FLGLWGCSGKIICTT	CRF01
192	592	606	LLGIWGCSGKHICTT	D
192	592	606	LLGIWGCSGKLICTT	M,A,B,C,CRF02
193	595	609	IWGCSGKLICTTAVP	B,C
193	595	609	LWGCSGKIICTTAVP	CRF01
193	595	609	IWGCSGKLICTTTVP	CRF02
193	595	609	IWGCSGKHICTTTVP	D
193	595	609	IWGCSGKLICTTNVP	M,A
194	598	612	CSGKLICTTAVPWNA	B
194	598	612	CSGKLICTTAVPWNS	C
194	598	612	CSGKIICTTAVPWNS	CRF01
194	598	612	CSGKLICTTTVPWNS	CRF02
194	598	612	CSGKHICTTTVPWNS	D
194	598	612	CSGKLICTTNVPWNS	M,A
195	601	615	KLICTTAVPWNASWS	B
195	601	615	KLICTTAVPWNSSWS	C
195	601	615	KIICTTAVPWNSTWS	CRF01
195	601	615	KLICTTTVPWNSSWS	CRF02
195	601	615	KHICTTTVPWNSSWS	D
195	601	615	KLICTTNVPWNSSWS	M,A
196	604	618	CTTAVPWNASWSNKS	B
196	604	618	CTTAVPWNSSWSNKS	C
196	604	618	CTTAVPWNSTWSNKS	CRF01
196	604	618	CTTTVPWNSSWSNKT	CRF02
196	604	618	CTTTVPWNSSWSNKS	D
196	604	618	CTTNVPWNSSWSNKS	M,A
197	607	621	NVPWNSSWSNKSQSE	A
197	607	621	AVPWNASWSNKSLDE	B
197	607	621	AVPWNSSWSNKSQTD	C
197	607	621	AVPWNSTWSNKSYEE	CRF01
197	607	621	TVPWNSSWSNKTYND	CRF02
197	607	621	TVPWNSSWSNKSLDE	D
197	607	621	NVPWNSSWSNKSQDE	M
198	610	624	WNSSWSNKSQSEIWD	A
198	610	624	WNASWSNKSLDEIWD	B
198	610	624	WNSSWSNKSQTDIWD	C
198	610	624	WNSTWSNKSYEEIWN	CRF01
198	610	624	WNSSWSNKTYNDIWD	CRF02
198	610	624	WNSSWSNKSLDEIWN	D
198	610	624	WNSSWSNKSQDEIWD	M
199	613	627	SWSNKSQSEIWDNMT	A
199	613	627	SWSNKSLDEIWDNMT	B
199	613	627	SWSNKSQTDIWDNMT	C
199	613	627	TWSNKSYEEIWNNMT	CRF01
199	613	627	SWSNKTYNDIWDNMT	CRF02
199	613	627	SWSNKSLDEIWNNMT	D
199	613	627	SWSNKSQDEIWDNMT	M
200	616	630	NKSQSEIWDNMTWLQ	A
200	616	630	NKSLDEIWDNMTWME	B
200	616	630	NKSQTDIWDNMTWMQ	C
200	616	630	NKSYEEIWNNMTWIE	CRF01
200	616	630	NKTYNDIWDNMTWLQ	CRF02
200	616	630	NKSLDEIWNNMTWME	D
200	616	630	NKSQDEIWDNMTWME	M
201	619	633	QSEIWDNMTWLQWDK	A
201	619	633	LDEIWDNMTWMEWER	B
201	619	633	QTDIWDNMTWMQWDR	C
201	619	633	YEEIWNNMTWIEWER	CRF01
201	619	633	YNDIWDNMTWLQWDK	CRF02
201	619	633	LDEIWNNMTWMEWER	D
201	619	633	QDEIWDNMTWMEWER	M
202	622	636	IWDNMTWLQWDKEIS	A,CRF02
202	622	636	IWDNMTWMEWEREID	B
202	622	636	IWDNMTWMQWDREIS	C
202	622	636	IWNNMTWIEWEREIS	CRF01
202	622	636	IWNNMTWMEWEREID	D
202	622	636	IWDNMTWMEWEREIS	M
203	625	639	NMTWLQWDKEISNYT	A,CRF02
203	625	639	NMTWMEWEREIDNYT	B,D
203	625	639	NMTWMQWDREISNYT	C
203	625	639	NMTWIEWEREISNYT	CRF01
203	625	639	NMTWMEWEREISNYT	M
204	628	642	WLQWDKEISNYTQII	A
204	628	642	WMEWEREIDNYTGLI	B,D
204	628	642	WMQWDREISNYTDTI	C
204	628	642	WIEWEREISNYTNQI	CRF01
204	628	642	WLQWDKEISNYTNII	CRF02
204	628	642	WMEWEREISNYTQQI	M
205	631	645	WDKEISNYTQIIYNL	A
205	631	645	WEREIDNYTGLIYTL	B
205	631	645	WDREISNYTDTIYRL	C
205	631	645	WEREISNYTNQIYEI	CRF01
205	631	645	WDKEISNYTNIIYNL	CRF02
205	631	645	WEREIDNYTGLIYSL	D
205	631	645	WEREISNYTQQIYRL	M
206	634	648	EISNYTQIIYNLIEE	A
206	634	648	EIDNYTGLIYTLIEE	B
206	634	648	EISNYTDTIYRLLED	C
206	634	648	EISNYTNQIYEILTE	CRF01
206	634	648	EISNYTNIIYNLIEE	CRF02
206	634	648	EIDNYTGLIYSLIEE	D
206	634	648	EISNYTQQIYRLIEE	M
207	637	651	NYTQIIYNLIEESQN	A
207	637	651	NYTGLIYTLIEESQN	B
207	637	651	NYTDTIYRLLEDSQN	C
207	637	651	NYTNQIYEILTESQN	CRF01
207	637	651	NYTNIIYNLIEESQN	CRF02
207	637	651	NYTGLIYSLIEESQT	D
207	637	651	NYTQQIYRLIEESQN	M
208	640	654	QIIYNLIEESQNQQE	A
208	640	654	GLIYTLIEESQNQQE	B
208	640	654	DTIYRLLEDSQNQQE	C
208	640	654	NQIYEILTESQNQQD	CRF01
208	640	654	NIIYNLIEESQNQQE	CRF02
208	640	654	GLIYSLIEESQTQQE	D
208	640	654	QQIYRLIEESQNQQE	M
209	643	657	YNLIEESQNQQEKNE	A,CRF02
209	643	657	YTLIEESQNQQEKNE	B
209	643	657	YRLLEDSQNQQEKNE	C
209	643	657	YEILTESQNQQDRNE	CRF01
209	643	657	YSLIEESQTQQEKNE	D
209	643	657	YRLIEESQNQQEKNE	M
210	646	660	IEESQNQQEKNEQEL	B
210	646	660	LEDSQNQQEKNEKDL	C
210	646	660	LTESQNQQDRNEKDL	CRF01
210	646	660	IEESQTQQEKNEQEL	D
210	646	660	IEESQNQQEKNEQDL	M,A,CRF02
211	649	663	SQNQQEKNEQELLEL	B
211	649	663	SQNQQEKNEKDLLAL	C
211	649	663	SQNQQDRNEKDLLEL	CRF01
211	649	663	SQTQQEKNEQELLQL	D
211	649	663	SQNQQEKNEQDLLAL	M,A,CRF02
212	652	666	QQEKNEQELLELDKW	B
212	652	666	QQEKNEKDLLALDSW	C
212	652	666	QQDRNEKDLLELDKW	CRF01
212	652	666	QQEKNEQELLQLDKW	D
212	652	666	QQEKNEQDLLALDKW	M,A,CRF02
213	655	669	KNEQDLLALDKWANL	A
213	655	669	KNEQELLELDKWASL	B
213	655	669	KNEKDLLALDSWKNL	C
213	655	669	RNEKDLLELDKWASL	CRF01
213	655	669	KNEQELLQLDKWASL	D
213	655	669	KNEQDLLALDKWASL	M,CRF02
214	658	672	QDLLALDKWANLWNW	A
214	658	672	QELLELDKWASLWNW	B
214	658	672	KDLLALDSWKNLWNW	C
214	658	672	KDLLELDKWASLWNW	CRF01
214	658	672	QELLQLDKWASLWNW	D
214	658	672	QDLLALDKWASLWNW	M,CRF02
215	661	675	LALDKWANLWNWFDI	A
215	661	675	LELDKWASLWNWFDI	B,CRF01
215	661	675	LALDSWKNLWNWFDI	C
215	661	675	LQLDKWASLWNWFSI	D
215	661	675	LALDKWASLWNWFDI	M,CRF02
216	664	678	DKWANLWNWFDISNW	A
216	664	678	DSWKNLWNWFDITNW	C
216	664	678	DKWASLWNWFSITKW	D
216	664	678	DKWASLWNWFDITNW	M,B,CRF01,CRF02
217	667	681	ANLWNWFDISNWLWY	A
217	667	681	KNLWNWFDITNWLWY	C
217	667	681	ASLWNWFSITKWLWY	D
217	667	681	ASLWNWFDITNWLWY	M,B,CRF01,CRF02
218	670	684	WNWFDISNWLWYIKI	A
218	670	684	WNWFSITKWLWYIKI	D
218	670	684	WNWFDITNWLWYIKI	M,B,C,CRF01,CRF02
219	673	687	FDISNWLWYIKIFIM	A
219	673	687	FSITKWLWYIKIFIM	D
219	673	687	FDITNWLWYIKIFIM	M,B,C,CRF01,CRF02
220	676	690	SNWLWYIKIFIMIVG	A
220	676	690	TKWLWYIKIFIMIVG	D
220	676	690	TNWLWYIKIFIMIVG	M,B,C,CRF01,CRF02
221	679	693	LWYIKIFIMIVGGLI	M,A,B,C,D,CRF01,CRF02
222	682	696	IKIFIMIVGGLIGLR	M,A,B,C,D,CRF01,CRF02
223	685	699	FIMIVGGLIGLRIIF	C,CRF01
223	685	699	FIMIVGGLIGLRIVF	M,A,B,D,CRF02
224	688	702	IVGGLIGLRIIFAVL	C,CRF01
224	688	702	IVGGLIGLRIVFAVL	M,A,B,D,CRF02
225	691	705	GLIGLRIVFAVLSII	A
225	691	705	GLIGLRIIFAVLSIV	C,CRF01
225	691	705	GLIGLRIVFAVLTII	CRF02
225	691	705	GLIGLRIVFAVLSLV	D
225	691	705	GLIGLRIVFAVLSIV	M,B
226	694	708	GLRIVFAVLSIINRV	A
226	694	708	GLRIIFAVLSIVNRV	C,CRF01
226	694	708	GLRIVFAVLTIINRV	CRF02
226	694	708	GLRIVFAVLSLVNRV	D
226	694	708	GLRIVFAVLSIVNRV	M,B
227	697	711	IVFAVLSIINRVRQG	A
227	697	711	IIFAVLSIVNRVRQG	C,CRF01
227	697	711	IVFAVLTIINRVRQG	CRF02
227	697	711	IVFAVLSLVNRVRQG	D
227	697	711	IVFAVLSIVNRVRQG	M,B
228	700	714	AVLSIINRVRQGYSP	A
228	700	714	AVLTIINRVRQGYSP	CRF02
228	700	714	AVLSLVNRVRQGYSP	D
228	700	714	AVLSIVNRVRQGYSP	M,B,C,CRF01
229	703	717	SIINRVRQGYSPLSF	A
229	703	717	TIINRVRQGYSPLSF	CRF02
229	703	717	SLVNRVRQGYSPLSF	D
229	703	717	SIVNRVRQGYSPLSF	M,B,C,CRF01
230	706	720	NRVRQGYSPLSFQTH	A
230	706	720	NRVRQGYSPLSFQTR	B
230	706	720	NRVRQGYSPLSFQTP	CRF01
230	706	720	NRVRQGYSPLSFQTL	M,C,D,CRF02
231	709	723	RQGYSPLSFQTHTPN	A
231	709	723	RQGYSPLSFQTRLPA	B
231	709	723	RQGYSPLSFQTLTPN	C
231	709	723	RQGYSPLSFQTPTHH	CRF01
231	709	723	RQGYSPLSFQTLTHH	CRF02
231	709	723	RQGYSPLSFQTLLPA	D
231	709	723	RQGYSPLSFQTLTPH	M
232	712	726	YSPLSFQTHTPNPRG	A
232	712	726	YSPLSFQTRLPAPRG	B
232	712	726	YSPLSFQTLTPNPRG	C
232	712	726	YSPLSFQTPTHHQRE	CRF01
232	712	726	YSPLSFQTLTHHQRE	CRF02
232	712	726	YSPLSFQTLLPAPRG	D
232	712	726	YSPLSFQTLTPHPRG	M
233	715	729	LSFQTHTPNPRGLDR	A
233	715	729	LSFQTRLPAPRGPDR	B
233	715	729	LSFQTLTPNPRGPDR	C
233	715	729	LSFQTPTHHQREPDR	CRF01
233	715	729	LSFQTLTHHQREPDR	CRF02
233	715	729	LSFQTLLPAPRGPDR	D
233	715	729	LSFQTLTPHPRGPDR	M
234	718	732	QTHTPNPRGLDRPGR	A
234	718	732	QTRLPAPRGPDRPEG	B
234	718	732	QTLTPNPRGPDRLGR	C
234	718	732	QTPTHHQREPDRPER	CRF01
234	718	732	QTLTHHQREPDRPER	CRF02
234	718	732	QTLLPAPRGPDRPEG	D
234	718	732	QTLTPHPRGPDRPER	M
235	721	735	TPNPRGLDRPGRIEE	A
235	721	735	LPAPRGPDRPEGIEE	B,D
235	721	735	TPNPRGPDRLGRIEE	C
235	721	735	THHQREPDRPERIEE	CRF01,CRF02
235	721	735	TPHPRGPDRPERIEE	M
236	724	738	PRGLDRPGRIEEEGG	A
236	724	738	PRGPDRPEGIEEEGG	B,D
236	724	738	PRGPDRLGRIEEEGG	C
236	724	738	QREPDRPERIEEGGG	CRF01,CRF02
236	724	738	PRGPDRPERIEEEGG	M
237	727	741	LDRPGRIEEEGGEQD	A
237	727	741	PDRPEGIEEEGGERD	B
237	727	741	PDRLGRIEEEGGEQD	C
237	727	741	PDRPERIEEGGGEQG	CRF01
237	727	741	PDRPERIEEGGGEQD	CRF02
237	727	741	PDRPEGIEEEGGEQG	D
237	727	741	PDRPERIEEEGGEQD	M
238	730	744	PGRIEEEGGEQDRDR	A
238	730	744	PEGIEEEGGERDRDR	B
238	730	744	LGRIEEEGGEQDRDR	C
238	730	744	PERIEEGGGEQGRDR	CRF01
238	730	744	PERIEEGGGEQDRDR	CRF02
238	730	744	PEGIEEEGGEQGRGR	D
238	730	744	PERIEEEGGEQDRDR	M
239	733	747	IEEEGGERDRDRSGR	B
239	733	747	IEEGGGEQGRDRSVR	CRF01
239	733	747	IEEGGGEQDRDRSVR	CRF02
239	733	747	IEEEGGEQGRGRSIR	D
239	733	747	IEEEGGEQDRDRSIR	M,A,C
240	736	750	EGGERDRDRSGRLVD	B
240	736	750	GGGEQGRDRSVRLVS	CRF01
240	736	750	GGGEQDRDRSVRLVS	CRF02
240	736	750	EGGEQGRGRSIRLVN	D
240	736	750	EGGEQDRDRSIRLVS	M,A,C
241	739	753	ERDRDRSGRLVDGFL	B
241	739	753	EQGRDRSVRLVSGFL	CRF01
241	739	753	EQDRDRSVRLVSGFL	CRF02
241	739	753	EQGRGRSIRLVNGFS	D
241	739	753	EQDRDRSIRLVSGFL	M,A,C
242	742	756	RDRSGRLVDGFLALI	B
242	742	756	RDRSVRLVSGFLALA	CRF01,CRF02
242	742	756	RGRSIRLVNGFSALI	D
242	742	756	RDRSIRLVSGFLALA	M,A,C
243	745	759	SGRLVDGFLALIWVD	B
243	745	759	SVRLVSGFLALAWDD	CRF01,CRF02
243	745	759	SIRLVNGFSALIWDD	D
243	745	759	SIRLVSGFLALAWDD	M,A,C
244	748	762	LVDGFLALIWVDLRS	B
244	748	762	LVNGFSALIWDDLRN	D
244	748	762	LVSGFLALAWDDLRS	M,A,C,CRF01,CRF02
245	751	765	GFLALIWVDLRSLCL	B
245	751	765	GFSALIWDDLRNLCL	D
245	751	765	GFLALAWDDLRSLCL	M,A,C,CRF01,CRF02
246	754	768	ALIWVDLRSLCLFSY	B
246	754	768	ALIWDDLRNLCLFSY	D
246	754	768	ALAWDDLRSLCLFSY	M,A,C,CRF01,CRF02
247	757	771	WVDLRSLCLFSYHRL	B
247	757	771	WDDLRNLCLFSYHRL	D
247	757	771	WDDLRSLCLFSYHRL	M,A,C,CRF01,CRF02
248	760	774	LRSLCLFSYHRLRDL	B
248	760	774	LRNLCLFSYHRLRDL	D
248	760	774	LRSLCLFSYHRLRDF	M,A,C,CRF01,CRF02
249	763	777	LCLFSYHRLRDLLLI	B
249	763	777	LCLFSYHRLRDFVLI	CRF02
249	763	777	LCLFSYHRLRDLILI	D
249	763	777	LCLFSYHRLRDFILI	M,A,C,CRF01
250	766	780	FSYHRLRDLLLIVTR	B
250	766	780	FSYHRLRDFVLIAAR	CRF02
250	766	780	FSYHRLRDLILIAAR	D
250	766	780	FSYHRLRDFILIAAR	M,A,C,CRF01
251	769	783	HRLRDLLLIVTRIVE	B
251	769	783	HRLRDFILIAARAVE	C
251	769	783	HRLRDFVLIAARTVE	CRF02
251	769	783	HRLRDLILIAARIVE	D
251	769	783	HRLRDFILIAARTVE	M,A,CRF01
252	772	786	RDLLLIVTRIVELLG	B
252	772	786	RDFILIAARAVELLG	C
252	772	786	RDFVLIAARTVELLG	CRF02
252	772	786	RDLILIAARIVELLG	D
252	772	786	RDFILIAARTVELLG	M,A,CRF01
253	775	789	ILIAARTVELLGHSS	A,CRF01
253	775	789	LLIVTRIVELLGRRG	B
253	775	789	ILIAARAVELLGRSS	C
253	775	789	VLIAARTVELLGHSS	CRF02
253	775	789	ILIAARIVELLGRRG	D
253	775	789	ILIAARTVELLGRSS	M
254	778	792	AARTVELLGHSSLKG	A,CRF01,CRF02
254	778	792	VTRIVELLGRRGWEA	B
254	778	792	AARAVELLGRSSLRG	C
254	778	792	AARIVELLGRRGWEA	D
254	778	792	AARTVELLGRSSLKG	M
255	779	793	TVELLGHSSLKGLRL	A,CRF02
255	779	793	AVELLGRSSLRGLQR	C
255	779	793	TVELLGHSSLKGLRR	CRF01
255	779	793	TVELLGRSSLKGLRR	M
256	780	794	LLGHSSLKGLRLGWE	A,CRF02
256	780	794	LLGRSSLRGLQRGWE	C
256	780	794	LLGHSSLKGLRRGWE	CRF01
256	780	794	LLGRSSLKGLRRGWE	M
257	781	795	HSSLKGLRLGWEGLK	A
257	781	795	IVELLGRRGWEALKY	B
257	781	795	RSSLRGLQRGWEALK	C
257	781	795	HSSLKGLRRGWEGLK	CRF01
257	781	795	HSSLKGLRLGWEALK	CRF02
257	781	795	IVELLGRRGWEAIKY	D
257	781	795	RSSLKGLRRGWEALK	M
258	784	798	LKGLRLGWEGLKYLW	A
258	784	798	LLGRRGWEALKYWWN	B
258	784	798	LRGLQRGWEALKYLG	C
258	784	798	LKGLRRGWEGLKYLG	CRF01
258	784	798	LKGLRLGWEALKYLG	CRF02
258	784	798	LLGRRGWEAIKYLWN	D
258	784	798	LKGLRRGWEALKYLW	M
259	787	801	LRLGWEGLKYLWNLL	A
259	787	801	RRGWEALKYWWNLL	B
259	787	801	LQRGWEALKYLGSLV	C
259	787	801	LRRGWEGLKYLGNLL	CRF01
259	787	801	LRLGWEALKYLGNLL	CRF02
259	787	801	RRGWEAIKYLWNLL	D
259	787	801	LRRGWEALKYLWNLL	M
260	789	803	GWEGLKYLWNLLLYW	A
260	789	803	GWEALKYWWNLLQYW	B
260	789	803	GWEALKYLGSLVQYW	C
260	789	803	GWEGLKYLGNLLLYW	CRF01
260	789	803	GWEALKYLGNLLSYW	CRF02
260	789	803	GWEAIKYLWNLLQYW	D
260	789	803	GWEALKYLWNLLQYW	M
261	792	806	GLKYLWNLLLYWGRE	A
261	792	806	ALKYWWNLLQYWSQE	B
261	792	806	ALKYLGSLVQYWGLE	C
261	792	806	GLKYLGNLLLYWGQE	CRF01
261	792	806	ALKYLGNLLSYWGQE	CRF02
261	792	806	AIKYLWNLLQYWIQE	D
261	792	806	ALKYLWNLLQYWGQE	M
262	795	809	YLWNLLLYWGRELKI	A
262	795	809	YWWNLLQYWSQELKN	B
262	795	809	YLGSLVQYWGLELKK	C
262	795	809	YLGNLLLYWGQELKI	CRF01
262	795	809	YLGNLLSYWGQELKN	CRF02
262	795	809	YLWNLLQYWIQELKN	D
262	795	809	YLWNLLQYWGQELKN	M
263	798	812	NLLLYWGRELKISAI	A
263	798	812	NLLQYWSQELKNSAV	B
263	798	812	SLVQYWGLELKKSAI	C
263	798	812	NLLLYWGQELKISAI	CRF01
263	798	812	NLLSYWGQELKNSAI	CRF02
263	798	812	NLLQYWIQELKNSAI	D
263	798	812	NLLQYWGQELKNSAI	M
264	801	815	LYWGRELKISAINLL	A
264	801	815	QYWSQELKNSAVSLL	B
264	801	815	QYWGLELKKSAISLL	C
264	801	815	LYWGQELKISAISLL	CRF01
264	801	815	SYWGQELKNSAINLL	CRF02
264	801	815	QYWIQELKNSAISLL	D
264	801	815	QYWGQELKNSAISLL	M
265	804	818	GRELKISAINLLDTI	A
265	804	818	SQELKNSAVSLLNAT	B
265	804	818	GLELKKSAISLLDTI	C
265	804	818	GQELKISAISLLDAT	CRF01
265	804	818	GQELKNSAINLLDTI	CRF02
265	804	818	IQELKNSAISLLDTT	D
265	804	818	GQELKNSAISLLDTT	M
266	807	821	LKISAINLLDTIAIA	A
266	807	821	LKNSAVSLLNATAIA	B
266	807	821	LKKSAISLLDTIAIA	C
266	807	821	LKISAISLLDATAIA	CRF01
266	807	821	LKNSAINLLDTIAIA	CRF02
266	807	821	LKNSAISLLDTTAIA	M,D
267	810	824	SAINLLDTIAIAVAG	A
267	810	824	SAVSLLNATAIAVAE	B
267	810	824	SAISLLDTIAIAVAE	C
267	810	824	SAISLLDATAIAVAG	CRF01
267	810	824	SAINLLDTIAIAVAN	CRF02
267	810	824	SAISLLDTTAIAVAE	M,D
268	813	827	NLLDTIAIAVAGWTD	A
268	813	827	SLLNATAIAVAEGTD	B
268	813	827	SLLDTIAIAVAEGTD	C
268	813	827	SLLDATAIAVAGWTD	CRF01
268	813	827	NLLDTIAIAVANWTD	CRF02
[truncated: 59 more rows]

## Sheet: Information
Supplementary Table S2. Peptide library used in linear epitope mapping microarray.
Peptide Number: the region numbers the peptides are assigned to in the peptide library.
start AA No. and end AA No. are the start and end animo acid positions (by HXB2 reference strain) for each pepitide.
subtype/strain: 6 virus strains (C.1086, C.TV1, C.1086, AE.A244, AE.TH023, and B.MN) are indicated as indicated. 7 concensus sequences are indicated only by their subtypes, so that "A" stands for "A.con", "B" for "B.con", CRF01 for "AE.con", and CRF02 for (AG.con), etc.
Manuscript Title:
HIV-1 Vaccine Inserts Affect V1V2 Antibody Responses: A Comparison of Two Poxvirus Prime gp120 Boost Vaccine Regimens
Authors: Shen, X et al.
